# Supplementary material for: Ablating UNG activity in a mouse model inhibits colorectal cancer growth by increasing tumor immunogenicity
Source: JCI Insight. 2025 Jul 15;10(16):e184435. doi: 10.1172/jci.insight.184435 (PMC12406714; doi:10.1172/jci.insight.184435)
Supplement: Supporting data values [file jciinsight-10-184435-s101.xlsx]

## Sheet: raw data Figure 3 run 1
11.9.2020 MC38 UGI
	Day	Length	Width	Area	Average			Day	Length	Width	Area	Average			Day	Length	Width	Area	Average
Prof 1	6	2.3	1.7	8.993	20.6106		Prof 1	10	4.7	3.3	72.897	98.6386		Prof 1	13	7.3	7.2	383.688	453.996
Prof 2	6	4.2	3	52.92			Prof 2	10	5.8	5	168.2			Prof 2	13	6.9	6.9	328.509
Prof 3	6	2.9	2	16.82			Prof 3	10	5.6	5.1	159.936			Prof 3	13	6.8	5.7	263.568
Prof 4	6	2.9	2	16.82			Prof 4	10	4.8	4	92.16			Prof 4	13	6.2	5.9	226.796
Prof 5	6	2.5	1.2	7.5			Prof 5	10	0	0	0			Prof 5	13	10.6	9.5	1067.42
Inh 1	6	2.9	2.1	17.661	3.5322		Inh 1	10	4.5	3.9	78.975	68.376		Inh 1	13	10.8	10.7	1248.05	410.861
Inh 2	6	0	0	0			Inh 2	10	0	0	0			Inh 2	13	0	0	0
Inh 3	6	0	0	0			Inh 3	10	0	0	0			Inh 3	13	5.8	5.7	191.748
Inh 4	6	0	0	0			Inh 4	10	5.3	5.1	143.259			Inh 4	13	6.6	6.4	278.784
Inh 5	6	0	0	0			Inh 5	10	5.1	4.6	119.646			Inh 5	13	7.3	6.3	335.727
FdU 1	6	0	0	0	1.6752		FdU 1	10	5.9	4.2	146.202	46.8888		FdU 1	13	6	3.8	136.8	75.954
FdU 2	6	0	0	0			FdU 2	10	0	0	0			FdU 2	13	5.3	4.7	132.023
FdU 3	6	1.8	1.4	4.536			FdU 3	10	3.3	2.5	27.225			FdU 3	13	0	0	0
FdU 4	6	1.6	1.5	3.84			FdU 4	10	0	0	0			FdU 4	13	5	3.4	85
FdU 5	6	0	0	0			FdU 5	10	4.3	3.3	61.017			FdU 5	13	3.1	2.7	25.947
FD 1	6	2.2	2	9.68	2.88		FD 1	10	4.4	3.6	69.696	37.0178		FD 1	13	4.3	4.3	79.507	107.678
FD 2	6	1.4	1	1.96			FD 2	10	3.4	2.8	32.368			FD 2	13	6.8	6.2	286.688
FD 3	6	1.4	1	1.96			FD 3	10	0	0	0			FD 3	13	0	0	0
FD 4	6	1	0.8	0.8			FD 4	10	4.5	4.1	83.025			FD 4	13	0	0	0
FD 5	6	0	0	0			FD 5	10	0	0	0			FD 5	13	5.7	5.3	172.197
	Day	Length	Width	Area	S.D.			Day	Length	Width	Area	S.D.			Day	Length	Width	Area	S.D.
Prof 1	17	12	9.8	1411.2	1089.42		Prof 1	20	14.5	13.8	2901.45	2084.08		Prof 1	24	22.4	22.3	11189.2	7222.79	2 dead
Prof 2	17	11.8	11.3	1573.41			Prof 2	20	11.9	11.3	1600.19			Prof 2	24	18.6	17.7	6123.49
Prof 3	17	9.3	8.2	709.218			Prof 3	20	13.7	13.6	2552.58			Prof 3	24	21.2	19.8	8898.91
Prof 4	17	6.6	6.2	270.072			Prof 4	20	13.3	12.6	2228.81			Prof 4	24	19.9	17.9	7088.58
Prof 5	17	12	10.3	1483.2			Prof 5	20	11.5	8.6	1137.35			Prof 5	24	14.6	13.2	2813.71
Inh 1	17	7	6.9	338.1	1678.78		Inh 1	20	8	7.7	492.8	2445.28		Inh 1	24	0	0	0	3373.59
Inh 2	17	19.3	16.4	6108.84			Inh 2	20	10.1	9.9	1009.9			Inh 2	24	14.9	14.5	3219.15
Inh 3	17	2	2	8			Inh 3	20	14.1	13.7	2723.7			Inh 3	24	15.9	15.9	4019.68
Inh 4	17	11.9	11.6	1642.68			Inh 4	20	0	0	0			Inh 4	24	11.8	11.7	1629.11
Inh 5	17	6.7	6.6	296.274			Inh 5	20	20	20	8000		1 dead	Inh 5	24	20	20	8000		1 dead
FdU 1	17	8	6.4	409.6	300.048		FdU 1	20	11.6	10.9	1466.7	778.65		FdU 1	24	13.6	10.7	1979.07	2885.21
FdU 2	17	6.9	6.8	323.748			FdU 2	20	10.6	9.5	1067.42			FdU 2	24	17.3	14.7	4399.56
FdU 3	17	7.4	7.3	399.748			FdU 3	20	6.8	5.4	249.696			FdU 3	24	10.9	10.8	1283.15
FdU 4	17	6.6	6.4	278.784			FdU 4	20	8.6	8	591.68			FdU 4	24	9.1	8.7	720.447
FdU 5	17	4.7	4	88.36			FdU 5	20	8.2	7.7	517.748			FdU 5	24	18.8	17.1	6043.82
FD 1	17	8.8	8.6	665.984	227.003		FD 1	20	0	0	0	414.672		FD 1	24	9.7	9	846.81	723.813
FD 2	17	6.3	6.2	246.078			FD 2	20	0	0	0			FD 2	24	0	0	0
FD 3	17	6.2	5.8	222.952			FD 3	20	8	7.7	492.8			FD 3	24	6.1	5.5	204.655
FD 4	17	0	0	0			FD 4	20	6.1	5.7	212.097			FD 4	24	14	13.1	2567.6
FD 5	17	0	0	0			FD 5	20	12.4	8.9	1368.46			FD 5	24	0	0	0
	Day	Length	Width	Area	S.D.			Day	Length	Width	Area	S.D.			Day	Length	Width	Area	S.D.				Day	Length	Width	Area	S.D.
Prof 1	27	20	20	8000	7224.49	4 dead	Prof 1	31	20	20	8000	7698.54	5 dead	Prof 1	34	20	20	8000	8000	5 dead		Prof 1	38	20	20	8000	8000	5 dead
Prof 2	27	20.8	18	7787.52			Prof 2	31	20	20	8000			Prof 2	34	20	20	8000				Prof 2	38	20	20	8000
Prof 3	27	20	20	8000			Prof 3	31	20	20	8000			Prof 3	34	20	20	8000				Prof 3	38	20	20	8000
Prof 4	27	21.9	18.9	9064.63			Prof 4	31	20	20	8000			Prof 4	34	20	20	8000				Prof 4	38	20	20	8000
Prof 5	27	15.8	13.1	3270.28			Prof 5	31	20.6	15.3	6492.71			Prof 5	34	20	20	8000				Prof 5	38	20	20	8000
Inh 1	27	4.7	4.3	94.987	4594.8	2 dead	Inh 1	31	18.4	17.3	5857.09	5311.4	2 dead	Inh 1	34	21	19	8379	6831.8	4 dead		Inh 1	38	20	20	8000	6453.14	4 dead
Inh 2	27	15.8	14.9	3719.64			Inh 2	31	17.3	15.3	4579.14			Inh 2	34	22	20	9680				Inh 2	38	20	20	8000
Inh 3	27	14.5	13.9	2922.47			Inh 3	31	5.3	4.3	120.787			Inh 3	34	5	4	100				Inh 3	38	6.6	6.1	265.716
Inh 4	27	20.5	19.6	8236.9			Inh 4	31	20	20	8000			Inh 4	34	20	20	8000				Inh 4	38	20	20	8000
Inh 5	27	20	20	8000			Inh 5	31	20	20	8000			Inh 5	34	20	20	8000				Inh 5	38	20	20	8000
FdU 1	27	19	18.1	6534.1	4506.14	1 dead	FdU 1	31	23.6	22.3	12420.2	6431.38	2 dead	FdU 1	34	24	20	11520	7577.6	3 dead		FdU 1	38	20	20	8000	9365.53	3 dead
FdU 2	27	12.7	11.3	1822.58			FdU 2	31	15.3	13.8	3230.44			FdU 2	34	18	16	5184				FdU 2	38	23.9	19	10853
FdU 3	27	12.7	12.3	1983.87			FdU 3	31	19	16.8	6064.8			FdU 3	34	18	16	5184				FdU 3	38	23.6	21.5	11974.6
FdU 4	27	17.1	13.7	4006.02			FdU 4	31	13.6	13.2	2441.47			FdU 4	34	20	20	8000				FdU 4	38	20	20	8000
FdU 5	27	20.7	19.1	8184.16			FdU 5	31	20	20	8000			FdU 5	34	20	20	8000				FdU 5	38	20	20	8000
FD 1	27	16.1	13.2	3421.57	1101.46		FD 1	31	20.6	18.5	7850.66	2494.98	1 dead	FD 1	34	20	20	8000	2823.8	2 dead		FD 1	38	20	20	8000	3282.12	2 dead
FD 2	27	0	0	0			FD 2	31	5.8	4.9	164.836			FD 2	34	7	7	343				FD 2	38	7.5	7.3	410.625
FD 3	27	12.5	12.1	1890.62			FD 3	31	17.3	14.9	4459.42			FD 3	34	19	16	5776				FD 3	38	20	20	8000
FD 4	27	5.8	5.8	195.112			FD 4	31	0	0	0			FD 4	34	0	0	0				FD 4	38	0	0	0
FD 5	27	0	0	0			FD 5	31	0	0	0			FD 5	34	0	0	0				FD 5	38	0	0	0
	Day	Length	Width	Area	S.D.			Day	Length	Width	Area	S.D.			Day	Length	Width	Area	S.D.
Prof 1	41	20	20	8000	8000	5 dead	Prof 1	45	20	20	8000	8000	5 dead	Prof 1	48	20	20	8000	8000	5 dead
Prof 2	41	20	20	8000			Prof 2	45	20	20	8000			Prof 2	48	20	20	8000
Prof 3	41	20	20	8000			Prof 3	45	20	20	8000			Prof 3	48	20	20	8000
Prof 4	41	20	20	8000			Prof 4	45	20	20	8000			Prof 4	48	20	20	8000
Prof 5	41	20	20	8000			Prof 5	45	20	20	8000			Prof 5	48	20	20	8000
Inh 1	41	20	20	8000	6664.56	4 dead	Inh 1	45	20	20	8000	6642.61	4 dead	Inh 1	48	20	20	8000	7245.88	4 dead
Inh 2	41	20	20	8000			Inh 2	45	20	20	8000			Inh 2	48	20	20	8000
Inh 3	41	11.8	9.5	1322.78			Inh 3	45	10.8	10.4	1213.06			Inh 3	48	17.7	13.5	4229.41
Inh 4	41	20	20	8000			Inh 4	45	20	20	8000			Inh 4	48	20	20	8000
Inh 5	41	20	20	8000			Inh 5	45	20	20	8000			Inh 5	48	20	20	8000
FdU 1	41	20	20	8000	8000	5 dead	FdU 1	45	20	20	8000	8000	5 dead	FdU 1	48	20	20	8000	8000	5 dead
FdU 2	41	20	20	8000			FdU 2	45	20	20	8000			FdU 2	48	20	20	8000
FdU 3	41	20	20	8000			FdU 3	45	20	20	8000			FdU 3	48	20	20	8000
FdU 4	41	20	20	8000			FdU 4	45	20	20	8000			FdU 4	48	20	20	8000
FdU 5	41	20	20	8000			FdU 5	45	20	20	8000			FdU 5	48	20	20	8000
FD 1	41	20	20	8000	3339.12	2 dead	FD 1	45	20	20	8000	3622.68	2 dead	FD 1	48	20	20	8000	4425.76	2 dead
FD 2	41	9.1	8.4	695.604			FD 2	45	12.9	12.7	2113.41			FD 2	48	19.1	16.8	6128.81
FD 3	41	20	20	8000			FD 3	45	20	20	8000			FD 3	48	20	20	8000
FD 4	41	0	0	0			FD 4	45	0	0	0			FD 4	48	0	0	0
FD 5	41	0	0	0			FD 5	45	0	0	0			FD 5	48	0	0	0
	Day	Length	Width	Area	S.D.			Day	Length	Width	Area	S.D.			Day	Length	Width	Area	S.D.
Prof 1	52	20	20	8000	8000	5 dead	Prof 1	55	20	20	8000	8000	5 dead	Prof 1	59	20	20	8000	8000	5 dead
Prof 2	52	20	20	8000			Prof 2	55	20	20	8000			Prof 2	59	20	20	8000
Prof 3	52	20	20	8000			Prof 3	55	20	20	8000			Prof 3	59	20	20	8000
Prof 4	52	20	20	8000			Prof 4	55	20	20	8000			Prof 4	59	20	20	8000
Prof 5	52	20	20	8000			Prof 5	55	20	20	8000			Prof 5	59	20	20	8000
Inh 1	52	20	20	8000	7201.56	4 dead	Inh 1	55	20	20	8000	7472.48	4 dead	Inh 1	59	20	20	8000	7848	5 dead
Inh 2	52	20	20	8000			Inh 2	55	20	20	8000			Inh 2	59	20	20	8000
Inh 3	52	16.8	14.2	4007.81			Inh 3	55	18.6	15.5	5362.38			Inh 3	59	20	18.1	7240
Inh 4	52	20	20	8000			Inh 4	55	20	20	8000			Inh 4	59	20	20	8000
Inh 5	52	20	20	8000			Inh 5	55	20	20	8000			Inh 5	59	20	20	8000
FdU 1	52	20	20	8000	8000	5 dead	FdU 1	55	20	20	8000	8000	5 dead	FdU 1	59	20	20	8000	8000	5 dead
FdU 2	52	20	20	8000			FdU 2	55	20	20	8000			FdU 2	59	20	20	8000
FdU 3	52	20	20	8000			FdU 3	55	20	20	8000			FdU 3	59	20	20	8000
FdU 4	52	20	20	8000			FdU 4	55	20	20	8000			FdU 4	59	20	20	8000
FdU 5	52	20	20	8000			FdU 5	55	20	20	8000			FdU 5	59	20	20	8000
FD 1	52	20	20	8000	5003.51	3 dead	FD 1	55	20	20	8000	4800	3 dead	FD 1	59	20	20	8000	4800	3 dead
FD 2	52	20	20	8000			FD 2	55	20	20	8000			FD 2	59	20	20	8000
FD 3	52	22.7	17.5	9017.57			FD 3	55	20	20	8000			FD 3	59	20	20	8000
FD 4	52	0	0	0			FD 4	55	0	0	0			FD 4	59	0	0	0
FD 5	52	0	0	0			FD 5	55	0	0	0			FD 5	59	0	0	0
	Day	Length	Width	Area	S.D.			Day	Length	Width	Area	S.D.			Day	Length	Width	Area	S.D.			Day	Length	Width	Area	S.D.			Day	Length	Width	Area	S.D.
Prof 1	62	20	20	8000	8000	5 dead	Prof 1	66	20	20	8000	8000	5 dead	Prof 1	69	20	20	8000	8000	5 dead	Prof 1	73	20	20	8000	8000	5 dead	Prof 1	76	20	20	8000	8000	5 dead
Prof 2	62	20	20	8000			Prof 2	66	20	20	8000			Prof 2	69	20	20	8000			Prof 2	73	20	20	8000			Prof 2	76	20	20	8000
Prof 3	62	20	20	8000			Prof 3	66	20	20	8000			Prof 3	69	20	20	8000			Prof 3	73	20	20	8000			Prof 3	76	20	20	8000
Prof 4	62	20	20	8000			Prof 4	66	20	20	8000			Prof 4	69	20	20	8000			Prof 4	73	20	20	8000			Prof 4	76	20	20	8000
Prof 5	62	20	20	8000			Prof 5	66	20	20	8000			Prof 5	69	20	20	8000			Prof 5	73	20	20	8000			Prof 5	76	20	20	8000
Inh 1	62	20	20	8000	8000	5 dead	Inh 1	66	20	20	8000	8000	5 dead	Inh 1	69	20	20	8000	8000	5 dead	Inh 1	73	20	20	8000	8000	5 dead	Inh 1	76	20	20	8000	8000	5 dead
Inh 2	62	20	20	8000			Inh 2	66	20	20	8000			Inh 2	69	20	20	8000			Inh 2	73	20	20	8000			Inh 2	76	20	20	8000
Inh 3	62	20	20	8000			Inh 3	66	20	20	8000			Inh 3	69	20	20	8000			Inh 3	73	20	20	8000			Inh 3	76	20	20	8000
Inh 4	62	20	20	8000			Inh 4	66	20	20	8000			Inh 4	69	20	20	8000			Inh 4	73	20	20	8000			Inh 4	76	20	20	8000
Inh 5	62	20	20	8000			Inh 5	66	20	20	8000			Inh 5	69	20	20	8000			Inh 5	73	20	20	8000			Inh 5	76	20	20	8000
FdU 1	62	20	20	8000	8000	5 dead	FdU 1	66	20	20	8000	8000	5 dead	FdU 1	69	20	20	8000	8000	5 dead	FdU 1	73	20	20	8000	8000	5 dead	FdU 1	76	20	20	8000	8000	5 dead
FdU 2	62	20	20	8000			FdU 2	66	20	20	8000			FdU 2	69	20	20	8000			FdU 2	73	20	20	8000			FdU 2	76	20	20	8000
FdU 3	62	20	20	8000			FdU 3	66	20	20	8000			FdU 3	69	20	20	8000			FdU 3	73	20	20	8000			FdU 3	76	20	20	8000
FdU 4	62	20	20	8000			FdU 4	66	20	20	8000			FdU 4	69	20	20	8000			FdU 4	73	20	20	8000			FdU 4	76	20	20	8000
FdU 5	62	20	20	8000			FdU 5	66	20	20	8000			FdU 5	69	20	20	8000			FdU 5	73	20	20	8000			FdU 5	76	20	20	8000
FD 1	62	20	20	8000	4800	3 dead	FD 1	66	20	20	8000	4800	3 dead	FD 1	69	20	20	8000	4800	3 dead	FD 1	73	20	20	8000	4800	3 dead	FD 1	76	20	20	8000	4800	3 dead
FD 2	62	20	20	8000			FD 2	66	20	20	8000			FD 2	69	20	20	8000			FD 2	73	20	20	8000			FD 2	76	20	20	8000
FD 3	62	20	20	8000			FD 3	66	20	20	8000			FD 3	69	20	20	8000			FD 3	73	20	20	8000			FD 3	76	20	20	8000
FD 4	62	0	0	0			FD 4	66	0	0	0			FD 4	69	0	0	0			FD 4	73	0	0	0			FD 4	76	0	0	0
FD 5	62	0	0	0			FD 5	66	0	0	0			FD 5	69	0	0	0			FD 5	73	0	0	0			FD 5	76	0	0	0

## Sheet: raw data Figure 3 run 2
	Day	Length	Width	Area	Average			Day	Length	Width	Area	Average			Day	Length	Width	Area	Average			Day	Length	Width	Area	Average
Prof 1	7	4	4	64	77.8		Prof 1	10	7.1	7	352.87	237.941		Prof 1	15	9.6	9.5	875.52	1203.97		Prof 1	17	13.1	11.5	1973.51	1639.47
Prof 2	7	4	4	64			Prof 2	10	5.8	5.2	174.928			Prof 2	15	7.2	7.1	368.064			Prof 2	17	6.5	5.8	245.05
Prof 3	7	2	2	8			Prof 3	10	5.8	4.5	151.38			Prof 3	15	9.6	8.7	801.792			Prof 3	17	13.5	10.1	1840.72
Prof 4	7	4	4	64			Prof 4	10	4.8	3.6	82.944			Prof 4	15	13.1	10.5	1801.9			Prof 4	17	14.5	14.4	3027.6
Prof 5	7	5	5	125			Prof 5	10	5.6	5.3	166.208			Prof 5	15	9.2	7.7	651.728			Prof 5	17	14.2	13.5	2722.14
Prof 6	7	5	5	125			Prof 6	10	7.7	6.9	409.101			Prof 6	15	12.7	12.6	2032.25			Prof 6	17	10.2	8.5	884.34
Prof 7	7	5	4	100			Prof 7	10	6.5	4.5	190.125			Prof 7	15	14.5	14	2943.5			Prof 7	17	14.3	13.4	2740.17
Prof 8	7	4	4	64			Prof 8	10	5.6	3.7	116.032			Prof 8	15	7.2	6.7	347.328			Prof 8	17	10.2	9	936.36
Prof 9	7	4	4	64			Prof 9	10	7	6.3	308.7			Prof 9	15	10.9	9.2	1093.05			Prof 9	17	9.7	9.1	856.219
Prof 10	7	5	4	100			Prof 10	10	8.3	6.2	427.118			Prof 10	15	10.5	10.2	1124.55			Prof 10	17	10.6	10.4	1168.54
Inh 1	7	5	4	100	45.7		Inh 1	10	5.7	5.4	175.446	154.692		Inh 1	15	15.2	11.3	2610.75	691.496		Inh 1	17	13.4	11.7	2100.85	968.338
Inh 2	7	4	4	64			Inh 2	10	5.3	3.8	106.742			Inh 2	15	9	7.9	639.9			Inh 2	17	13.6	12.4	2293.5
Inh 3	7	5	5	125			Inh 3	10	5	4.1	102.5			Inh 3	15	9.6	9	829.44			Inh 3	17	9.5	9.1	821.275
Inh 4	7	2	2	8			Inh 4	10	5.6	4.6	144.256			Inh 4	15	4.5	4.4	89.1			Inh 4	17	11	9.7	1173.7
Inh 5	7	2	2	8			Inh 5	10	6.8	6.4	295.936			Inh 5	15	8.3	7.5	516.675			Inh 5	17	6.8	6.4	295.936
Inh 6	7	2	2	8			Inh 6	10	6.3	4.8	190.512			Inh 6	15	5.5	5.1	154.275			Inh 6	17	9.9	9.2	901.692
Inh 7	7	2	2	8			Inh 7	10	4.1	3.7	62.197			Inh 7	15	7.7	6.9	409.101			Inh 7	17	9.6	9.4	866.304
Inh 8	7	4	4	64			Inh 8	10	5.8	4.5	151.38			Inh 8	15	8.5	7.2	520.2			Inh 8	17	7.5	6.9	388.125
Inh 9	7	4	4	64			Inh 9	10	6.4	6.2	253.952			Inh 9	15	6.5	6.2	261.95			Inh 9	17	9	7.7	623.7
Inh 10	7	2	2	8			Inh 10	10	4	4	64			Inh 10	15	9.8	9.2	883.568			Inh 10	17	6.3	5.5	218.295
FdU 1	7	3	3	27	38.4		FdU 1	10	5.8	4.8	161.472	158.59		FdU 1	15	6.7	4.5	202.005	272.121		FdU 1	17	6.1	5.6	208.376	566.011
FdU 2	7	4	4	64			FdU 2	10	6.8	6.4	295.936			FdU 2	15	5.4	4.5	131.22			FdU 2	17	10.6	10.1	1134.84
FdU 3	7	2	2	8			FdU 3	10	6.4	4.6	188.416			FdU 3	15	8	7.1	454.4			FdU 3	17	9.1	8.2	679.042
FdU 4	7	2	2	8			FdU 4	10	6	4.7	169.2			FdU 4	15	6.3	6.3	250.047			FdU 4	17	8.7	5.8	439.002
FdU 5	7	4	4	64			FdU 5	10	3.1	2.8	26.908			FdU 5	15	7.9	6.3	393.183			FdU 5	17	5.1	4.4	114.444
FdU 6	7	2	2	8			FdU 6	10	4.7	3.9	86.151			FdU 6	15	7.3	6.8	362.372			FdU 6	17	6.9	6.4	304.704
FdU 7	7	4	4	64			FdU 7	10	6.3	5.7	226.233			FdU 7	15	4.7	4.5	99.405			FdU 7	17	8	6.4	409.6
FdU 8	7	2	2	8			FdU 8	10	6.3	5.2	206.388			FdU 8	15	6.2	5.1	196.044			FdU 8	17	9.5	9	812.25
FdU 9	7	2	2	8			FdU 9	10	4.5	4.1	83.025			FdU 9	15	6.9	5.4	257.094			FdU 9	17	11.3	10.1	1289.67
FdU 10	7	5	5	125			FdU 10	10	5.5	4.7	142.175			FdU 10	15	7.6	6.5	375.44			FdU 10	17	6.8	5.8	268.192
FD 1	7	2	2	8	30.3993		FD 1	10	3.8	3	43.32	76.7457		FD 1	15	4.1	3	50.43	173.037		FD 1	17	5.9	4.5	156.645	250.352
FD 2	7	3.4	2.8	32.368			FD 2	10	3.9	2.5	38.025			FD 2	15	4.4	3.8	73.568			FD 2	17	10.1	8	816.08
FD 3	7	2	2	8			FD 3	10	2	2	8			FD 3	15	6.5	5.9	249.275			FD 3	17	8	7.1	454.4
FD 4	7	2.5	2.5	15.625			FD 4	10	5.3	5.1	143.259			FD 4	15	4.7	4.5	99.405			FD 4	17	5.6	5	156.8
FD 5	7	4	4	64			FD 5	10	3.3	2.5	27.225			FD 5	15	4.7	4.5	99.405			FD 5	17	3.9	2.7	41.067
FD 6	7	2	2	8			FD 6	10	3.8	3.3	47.652			FD 6	15	7.2	6.5	336.96			FD 6	17	4.9	4.7	112.847
FD 7	7	2	2	8			FD 7	10	5.4	5.1	148.716			FD 7	15	2.7	2.5	18.225			FD 7	17	8	7.7	492.8
FD 8	7	3	3	27			FD 8	10	5.4	4.7	137.052			FD 8	15	5.9	4.7	163.607			FD 8	17	4.7	4.5	99.405
FD 9	7	5	5	125			FD 9	10	5.6	5.3	166.208			FD 9	15	5.7	5.5	178.695			FD 9	17	4.9	4	96.04
FD 10	7	2	2	8			FD 10	10	2	2	8			FD 10	15	8	7.2	460.8			FD 10	17	4.4	4	77.44
Reinject
MC381	7	2	2				MC381	7	0	0
MC382	7	0	0				MC382	7	0	0
	Day	Length	Width	Area	Average			Day	Length	Width	Area	Average			Day	Length	Width	Area	Average			Day	Length	Width	Area	Average			Day	Length	Width	Area	Average
Prof 1	21	15.8	14.3	3569.85	3320.49		Prof 1	24	8.8	7.5	580.8	5993.98		Prof 1	28	20	20	8000	7360.59		Prof 1	31	20	20	8000	7625.88		Prof 1	35	20	20	8000	7462.43
Prof 2	21	15.3	14.2	3324.08			Prof 2	24	19.1	14.9	5435.67	4 dead		Prof 2	28	20	20	8000	8 dead		Prof 2	31	20	20	8000	9 dead		Prof 2	35	20	20	8000	9 dead
Prof 3	21	17	16.8	4855.2			Prof 3	24	22.4	19.6	9834.5			Prof 3	28	20	20	8000			Prof 3	31	20	20	8000			Prof 3	35	20	20	8000
Prof 4	21	18.8	17.9	6326.58			Prof 4	24	20.6	19.1	8105.28			Prof 4	28	20	20	8000			Prof 4	31	20	20	8000			Prof 4	35	20	20	8000
Prof 5	21	6.2	5.1	196.044			Prof 5	24	19.6	18.1	6953.3			Prof 5	28	20.4	16.7	6949.87			Prof 5	31	20	20	8000			Prof 5	35	20	20	8000
Prof 6	21	15.7	13.9	3426.21			Prof 6	24	21.4	20.5	9388.18			Prof 6	28	22.4	21.2	10637.3			Prof 6	31	20	20	8000			Prof 6	35	20	20	8000
Prof 7	21	18.6	16.7	5777.53			Prof 7	24	20.4	19.6	8156.74			Prof 7	28	21.3	18.4	8347.9			Prof 7	31	20	20	8000			Prof 7	35	20	20	8000
Prof 8	21	13.1	12.9	2213.77			Prof 8	24	15.7	14.8	3648.05			Prof 8	28	18.8	18.7	6609.33			Prof 8	31	20	20	8000			Prof 8	35	20	20	8000
Prof 9	21	12.7	11	1774.19			Prof 9	24	15.8	15.3	3819.49			Prof 9	28	20.7	18.8	8055.61			Prof 9	31	22.3	20.4	10144.7			Prof 9	35	20	20	8000
Prof 10	21	12.2	11.7	1741.43			Prof 10	24	16.1	15.5	4017.76			Prof 10	28	10.4	9.3	1005.89			Prof 10	31	13.5	11.6	2114.1			Prof 10	35	14.1	13.2	2624.29
Inh 1	21	19	18.1	6534.1	2488.88		Inh 1	24	15.4	14.8	3509.97	4634.65		Inh 1	28	20	20	8000	6501.36		Inh 1	31	20	20	8000	7602.64		Inh 1	35	20	20	8000	8148.21
Inh 2	21	8.8	8	619.52			Inh 2	24	10	9.6	960	3 dead		Inh 2	28	20	20	8000	6 dead		Inh 2	31	20	20	8000	9 dead		Inh 2	35	20	20	8000	10 dead
Inh 3	21	14.8	13.1	2869.42			Inh 3	24	12	11.6	1670.4			Inh 3	28	20	20	8000			Inh 3	31	20	20	8000			Inh 3	35	20	20	8000
Inh 4	21	12.8	12.3	2015.23			Inh 4	24	15.7	13.5	3327.61			Inh 4	28	21.8	20.3	9647.37			Inh 4	31	20	20	8000			Inh 4	35	20	20	8000
Inh 5	21	16.8	15.2	4290.05			Inh 5	24	20.3	15.7	6469.81			Inh 5	28	20.5	20.2	8489.05			Inh 5	31	20	20	8000			Inh 5	35	20	20	8000
Inh 6	21	14.5	12.9	2712.22			Inh 6	24	17.4	15.5	4692.78			Inh 6	28	20.6	16.5	7001.94			Inh 6	31	20	20	8000			Inh 6	35	20	20	8000
Inh 7	21	12.1	8.8	1288.41			Inh 7	24	18.1	15.4	5045.19			Inh 7	28	18.1	13.3	4357.21			Inh 7	31	22.3	20.9	10393.4			Inh 7	35	20	20	8000
Inh 8	21	8	7.9	505.6			Inh 8	24	12.2	11.4	1696.78			Inh 8	28	14.1	12.3	2445.36			Inh 8	31	20.7	18.9	8098.46			Inh 8	35	20	20	8000
Inh 9	21	12.8	12.7	2080.77			Inh 9	24	23.6	20.2	11250.6			Inh 9	28	16.1	14.4	3732.62			Inh 9	31	15.8	13.7	3420.07			Inh 9	35	20	20	8000
Inh 10	21	13.1	11.5	1973.51			Inh 10	24	20.6	18.2	7723.35			Inh 10	28	18.1	16.3	5340.04			Inh 10	31	18.8	17.3	6114.51			Inh 10	35	21.3	20.9	9482.12
FdU 1	21	11.4	8.9	1156.64	1239.15		FdU 1	24	13.6	12.7	2348.99	3079.76		FdU 1	28	21.6	19.1	8911.3	6040.19		FdU 1	31	20	20	8000	7914.69		FdU 1	35	20	20	8000	7200.05
FdU 2	21	11.4	9.4	1221.62			FdU 2	24	16.7	16.5	4601.68			FdU 2	28	20.1	19.2	7756.99	4 dead		FdU 2	31	20	20	8000	8 dead		FdU 2	35	20	20	8000	8 dead
FdU 3	21	6.8	6.6	305.184			FdU 3	24	6.7	6.2	278.318			FdU 3	28	18.7	18.3	6399.33			FdU 3	31	20	20	8000			FdU 3	35	20	20	8000
FdU 4	21	9.3	9.2	795.708			FdU 4	24	11.4	10.7	1390.57			FdU 4	28	17.5	16.8	5145			FdU 4	31	20	20	8000			FdU 4	35	20	20	8000
FdU 5	21	13.2	13.2	2299.97			FdU 5	24	15.9	13.8	3488.78			FdU 5	28	9	7.1	575.1			FdU 5	31	21.5	20.6	9522.35			FdU 5	35	20	20	8000
FdU 6	21	12.1	10.5	1537.31			FdU 6	24	11.1	10.5	1293.7			FdU 6	28	18.9	17.1	6108.29			FdU 6	31	11.5	9.7	1282.82			FdU 6	35	13.9	13.6	2627.66
FdU 7	21	9.2	9.2	778.688			FdU 7	24	15.1	14.1	3214.94			FdU 7	28	21.5	20.8	9614.8			FdU 7	31	20.5	20.3	8531.08			FdU 7	35	20	20	8000
FdU 8	21	5.4	4.9	142.884			FdU 8	24	15.9	15.7	3969.12			FdU 8	28	18.5	17.1	5852.48			FdU 8	31	24.8	23.8	14638			FdU 8	35	20	20	8000
FdU 9	21	13.2	13.1	2282.54			FdU 9	24	16.5	15.8	4301.55			FdU 9	28	13.5	11.5	2095.88			FdU 9	31	17.1	16.3	4766.28			FdU 9	35	18.1	16.4	5372.8
FdU 10	21	12.7	11.6	1870.96			FdU 10	24	19.1	16.2	5909.92			FdU 10	28	20.5	18.9	7942.72			FdU 10	31	20.4	20.2	8406.43			FdU 10	35	20	20	8000
FD 1	21	9.1	8.7	720.447	738.892		FD 1	24	7.1	5.7	287.337	1743.18		FD 1	28	21.8	19.5	9267.18	3641.5		FD 1	31	20	20	8000	5304.04		FD 1	35	20	20	8000	5472.54
FD 2	21	10.3	9.1	965.419			FD 2	24	15	11.5	2587.5			FD 2	28	15.9	14	3539.34	1 dead		FD 2	31	22.3	19.1	9498.24	3 dead		FD 2	35	20	20	8000	6 dead
FD 3	21	5.3	3	84.27			FD 3	24	8.8	8.2	635.008			FD 3	28	18.9	18.9	6751.27			FD 3	31	24	23.1	13305.6			FD 3	35	20	20	8000
FD 4	21	4.9	4.9	117.649			FD 4	24	7.9	6.7	418.147			FD 4	28	5.5	5.1	154.275			FD 4	31	4.2	4	70.56			FD 4	35	2	2	8
FD 5	21	14.4	13.8	2861.57			FD 5	24	12.7	10.1	1629.03			FD 5	28	4.3	4.1	75.809			FD 5	31	6.8	6.6	305.184			FD 5	35	9.1	7.6	629.356
FD 6	21	10.3	10.1	1071.51			FD 6	24	12.2	10.7	1592.59			FD 6	28	16.2	13.2	3464.21			FD 6	31	19.2	18.7	6893.57			FD 6	35	23	19.1	10103.9
FD 7	21	10.1	8.4	856.884			FD 7	24	15.7	14.9	3672.7			FD 7	28	19.6	17.2	6607.55			FD 7	31	8.6	8.1	599.076			FD 7	35	8.9	8.7	689.127
FD 8	21	7.3	5.9	314.411			FD 8	24	19.3	17.1	6369.58			FD 8	28	8	7.2	460.8			FD 8	31	18	16.2	5248.8			FD 8	35	13.2	13.1	2282.54
FD 9	21	5.3	4.2	117.978			FD 9	24	5.3	4.3	120.787			FD 9	28	11.5	10.5	1388.62			FD 9	31	18.7	18.1	6329.39			FD 9	35	21.6	19.8	9237.89
FD 10	21	6.6	6.4	278.784			FD 10	24	5.6	3.8	119.168			FD 10	28	18.4	13.9	4705.98			FD 10	31	15	12.4	2790			FD 10	35	20.5	18.5	7774.62
1.4.2021 MC38 UGI experiment run 2														12.21.20							12.24.20							12.28.20
															Day	Length	Width	Area	Average			Day	Length	Width	Area	Average			Day	Length	Width	Area	Average
														Prof 1	38	20	20	8000	7606.78		Prof 1	41	20	20	8000	8024.18		Prof 1	45	20	20	8000	8000
														Prof 2	38	20	20	8000	9 dead		Prof 2	41	20	20	8000	10 dead		Prof 2	45	20	20	8000	10 dead
														Prof 3	38	20	20	8000			Prof 3	41	20	20	8000			Prof 3	45	20	20	8000
														Prof 4	38	20	20	8000			Prof 4	41	20	20	8000			Prof 4	45	20	20	8000
														Prof 5	38	20	20	8000			Prof 5	41	20	20	8000			Prof 5	45	20	20	8000
														Prof 6	38	20	20	8000			Prof 6	41	20	20	8000			Prof 6	45	20	20	8000
														Prof 7	38	20	20	8000			Prof 7	41	20	20	8000			Prof 7	45	20	20	8000
														Prof 8	38	20	20	8000			Prof 8	41	20	20	8000			Prof 8	45	20	20	8000
														Prof 9	38	20	20	8000			Prof 9	41	20	20	8000			Prof 9	45	20	20	8000
														Prof 10	38	16.2	15.5	4067.82			Prof 10	41	20.3	20	8241.8			Prof 10	45	20	20	8000
														Inh 1	38	20	20	8000	8000		Inh 1	41	20	20	8000	8000		Inh 1	45	20	20	8000	8000
														Inh 2	38	20	20	8000	10 dead		Inh 2	41	20	20	8000	10 dead		Inh 2	45	20	20	8000	10 dead
														Inh 3	38	20	20	8000			Inh 3	41	20	20	8000			Inh 3	45	20	20	8000
														Inh 4	38	20	20	8000			Inh 4	41	20	20	8000			Inh 4	45	20	20	8000
														Inh 5	38	20	20	8000			Inh 5	41	20	20	8000			Inh 5	45	20	20	8000
														Inh 6	38	20	20	8000			Inh 6	41	20	20	8000			Inh 6	45	20	20	8000
														Inh 7	38	20	20	8000			Inh 7	41	20	20	8000			Inh 7	45	20	20	8000
														Inh 8	38	20	20	8000			Inh 8	41	20	20	8000			Inh 8	45	20	20	8000
														Inh 9	38	20	20	8000			Inh 9	41	20	20	8000			Inh 9	45	20	20	8000
														Inh 10	38	20	20	8000			Inh 10	41	20	20	8000			Inh 10	45	20	20	8000
														FdU 1	38	20	20	8000	7863.08		FdU 1	41	20	20	8000	8073.18		FdU 1	45	20	20	8000	8000
														FdU 2	38	20	20	8000	8 dead		FdU 2	41	20	20	8000	10 dead		FdU 2	45	20	20	8000	10 dead
														FdU 3	38	20	20	8000			FdU 3	41	20	20	8000			FdU 3	45	20	20	8000
														FdU 4	38	20	20	8000			FdU 4	41	20	20	8000			FdU 4	45	20	20	8000
														FdU 5	38	20	20	8000			FdU 5	41	20	20	8000			FdU 5	45	20	20	8000
														FdU 6	38	18.7	17.7	6189.51			FdU 6	41	21	19.8	8731.8			FdU 6	45	20	20	8000
														FdU 7	38	20	20	8000			FdU 7	41	20	20	8000			FdU 7	45	20	20	8000
														FdU 8	38	20	20	8000			FdU 8	41	20	20	8000			FdU 8	45	20	20	8000
														FdU 9	38	20.7	19.7	8441.25			FdU 9	41	20	20	8000			FdU 9	45	20	20	8000
														FdU 10	38	20	20	8000			FdU 10	41	20	20	8000			FdU 10	45	20	20	8000
														FD 1	38	20	20	8000	5586.27		FD 1	41	20	20	8000	5997.25		FD 1	45	20	20	8000	6841.86
														FD 2	38	20	20	8000	6 dead		FD 2	41	20	20	8000	6 dead		FD 2	45	20	20	8000	8 dead
														FD 3	38	20	20	8000			FD 3	41	20	20	8000			FD 3	45	20	20	8000
														FD 4	38	20	20	8000			FD 4	41	20	20	8000			FD 4	45	20	20	8000
														FD 5	38	20	20	8000			FD 5	41	20	20	8000			FD 5	45	20	20	8000
														FD 6	38	20	20	8000			FD 6	41	20	20	8000			FD 6	45	20	20	8000
														FD 7	38	16.8	16.4	4628.74			FD 7	41	19.2	17.8	6561.79			FD 7	45	20.8	19.2	8306.69
														FD 8	38	13.6	13	2404.48			FD 8	41	15.7	15.7	3869.89			FD 8	45	21.1	21	9349.41
														FD 9	38	9.6	9	829.44			FD 9	41	12	10.7	1540.8			FD 9	45	14.2	13.7	2762.47
														FD 10	38	0	0	0			FD 10	41	0	0	0			FD 10	45	0	0	0
1.1.21							1.4.21
	Day	Length	Width	Area	Average			Day	Length	Width	Area	Average
Prof 1	49	20	20	8000	8000		Prof 1	52	20	20	8000	8000
Prof 2	49	20	20	8000	10 dead		Prof 2	52	20	20	8000	10 dead
Prof 3	49	20	20	8000			Prof 3	52	20	20	8000
Prof 4	49	20	20	8000			Prof 4	52	20	20	8000
Prof 5	49	20	20	8000			Prof 5	52	20	20	8000
Prof 6	49	20	20	8000			Prof 6	52	20	20	8000
Prof 7	49	20	20	8000			Prof 7	52	20	20	8000
Prof 8	49	20	20	8000			Prof 8	52	20	20	8000
Prof 9	49	20	20	8000			Prof 9	52	20	20	8000
Prof 10	49	20	20	8000			Prof 10	52	20	20	8000
Inh 1	49	20	20	8000	8000		Inh 1	52	20	20	8000	8000
Inh 2	49	20	20	8000	10 dead		Inh 2	52	20	20	8000	10 dead
Inh 3	49	20	20	8000			Inh 3	52	20	20	8000
Inh 4	49	20	20	8000			Inh 4	52	20	20	8000
Inh 5	49	20	20	8000			Inh 5	52	20	20	8000
Inh 6	49	20	20	8000			Inh 6	52	20	20	8000
Inh 7	49	20	20	8000			Inh 7	52	20	20	8000
Inh 8	49	20	20	8000			Inh 8	52	20	20	8000
Inh 9	49	20	20	8000			Inh 9	52	20	20	8000
Inh 10	49	20	20	8000			Inh 10	52	20	20	8000
FdU 1	49	20	20	8000	8000		FdU 1	52	20	20	8000	8000
FdU 2	49	20	20	8000	10 dead		FdU 2	52	20	20	8000	10 dead
FdU 3	49	20	20	8000			FdU 3	52	20	20	8000
FdU 4	49	20	20	8000			FdU 4	52	20	20	8000
FdU 5	49	20	20	8000			FdU 5	52	20	20	8000
FdU 6	49	20	20	8000			FdU 6	52	20	20	8000
FdU 7	49	20	20	8000			FdU 7	52	20	20	8000
FdU 8	49	20	20	8000			FdU 8	52	20	20	8000
FdU 9	49	20	20	8000			FdU 9	52	20	20	8000
FdU 10	49	20	20	8000			FdU 10	52	20	20	8000
FD 1	49	20	20	8000	8000		FD 1	52	20	20	8000	8000
FD 2	49	20	20	8000	9 dead		FD 2	52	20	20	8000	9 dead
FD 3	49	20	20	8000			FD 3	52	20	20	8000

## Sheet: raw data Figure 5ABC run 1
4.5.2021 MC38 shRNA UNG
	Day	Length	Width	Area	Average			Day	Length	Width	Area	Average			Day	Length	Width	Area	Average
Prof 1	7	3	2.9	26.1	37.74		Prof 1	10	6.4	5.4	221.184	218.84		Prof 1	13	11.2	9.8	1229.31	450.246
Prof 2	7	4	2.6	41.6			Prof 2	10	6.7	5.8	260.362			Prof 2	13	8	6.4	409.6
Prof 3	7	2	2	8			Prof 3	10	8.4	6.8	479.808			Prof 3	13	5.8	4.4	148.016
Prof 4	7	5	4.2	105			Prof 4	10	5.1	4.8	124.848			Prof 4	13	7.8	7.5	456.3
Prof 5	7	2	2	8			Prof 5	10	2	2	8			Prof 5	13	2	2	8
Inh 1	7	2	2	8	65.2586		Inh 1	10	2	2	8	57.1476		Inh 1	13	2	2	8	18.7392
Inh 2	7	6.1	4.5	167.445			Inh 2	10	2	2	8			Inh 2	13	2	2	8
Inh 3	7	4.8	4.4	101.376			Inh 3	10	2	2	8			Inh 3	13	2	2	8
Inh 4	7	3.6	3.2	41.472			Inh 4	10	3.9	3.9	59.319			Inh 4	13	0	0	0
Inh 5	7	2	2	8			Inh 5	10	6.3	5.1	202.419			Inh 5	13	4.4	3.6	69.696
FdU 1	7	2	2	8	1.6		FdU 1	10	2	2	8	23.5856		FdU 1	13	2	2	8	20.3392
FdU 2	7	0	0	0			FdU 2	10	2	2	8			FdU 2	13	2	2	8
FdU 3	7	0	0	0			FdU 3	10	2.6	2	13.52			FdU 3	13	4.4	3.6	69.696
FdU 4	7	0	0	0			FdU 4	10	4.6	3.8	80.408			FdU 4	13	2	2	8
FdU 5	7	0	0	0			FdU 5	10	2	2	8			FdU 5	13	2	2	8
FD 1	7	2	2	8	1.6		FD 1	10	2	2	8	1.6		FD 1	13	2	2	8	3.2
FD 2	7	0	0	0			FD 2	10	0	0	0			FD 2	13	2	2	8
FD 3	7	0	0	0			FD 3	10	0	0	0			FD 3	13	0	0	0
FD 4	7	0	0	0			FD 4	10	0	0	0			FD 4	13	0	0	0
FD 5	7	0	0	0			FD 5	10	0	0	0			FD 5	13	0	0	0
	Day	Length	Width	Area	Average			Day	Length	Width	Area	Average			Day	Length	Width	Area	Average			Day
Prof 1	17	8.2	6.8	457.232	507.376		Prof 1	20	16	15.6	3993.6	1463.69		Prof 1	24	22.4	16.7	8379.39	2944.35		Prof 1	27
Prof 2	17	8.9	8.2	649.522			Prof 2	20	10.7	8.7	996.063			Prof 2	24	10	9.1	910			Prof 2	27
Prof 3	17	12.3	9.4	1422.13			Prof 3	20	14	11.8	2312.8			Prof 3	24	18.2	16.4	5432.34			Prof 3	27
Prof 4	17	2	2	8			Prof 4	20	2	2	8			Prof 4	24	0	0	0			Prof 4	27
Prof 5	17	0	0	0			Prof 5	20	2	2	8			Prof 5	24	0	0	0			Prof 5	27
Inh 1	17	2	2	8	8		Inh 1	20	2	2	8	3.2		Inh 1	24	0	0	0	0		Inh 1	27
Inh 2	17	2	2	8			Inh 2	20	2	2	8			Inh 2	24	0	0	0			Inh 2	27
Inh 3	17	2	2	8			Inh 3	20	0	0	0			Inh 3	24	0	0	0			Inh 3	27
Inh 4	17	2	2	8			Inh 4	20	0	0	0			Inh 4	24	0	0	0			Inh 4	27
Inh 5	17	2	2	8			Inh 5	20	0	0	0			Inh 5	24	0	0	0			Inh 5	27
FdU 1	17	0	0	0	71.6288		FdU 1	20	9.3	7.8	674.622	213.324		FdU 1	24	9.6	8.9	820.224	282.69		FdU 1	27
FdU 2	17	0	0	0			FdU 2	20	8	6	384			FdU 2	24	8.5	8.1	585.225			FdU 2	27
FdU 3	17	6.4	6.1	249.856			FdU 3	20	2	2	8			FdU 3	24	2	2	8			FdU 3	27
FdU 4	17	4.8	4.7	108.288			FdU 4	20	0	0	0			FdU 4	24	0	0	0			FdU 4	27
FdU 5	17	0	0	0			FdU 5	20	0	0	0			FdU 5	24	0	0	0			FdU 5	27
FD 1	17	2	2	8	1.6		FD 1	20	0	0	0	0		FD 1	24	0	0	0	0		FD 1	27
FD 2	17	0	0	0			FD 2	20	0	0	0			FD 2	24	0	0	0			FD 2	27
FD 3	17	0	0	0			FD 3	20	0	0	0			FD 3	24	0	0	0			FD 3	27
FD 4	17	0	0	0			FD 4	20	0	0	0			FD 4	24	0	0	0			FD 4	27
FD 5	17	0	0	0			FD 5	20	0	0	0			FD 5	24	0	0	0			FD 5	27
	Day	Length	Width	Area	Average			Day	Length	Width	Area	Average			Day	Length	Width	Area	Average
Prof 1	31	20	20	8000	3829.76		Prof 1	34	20	20	8000	4321.61		Prof 1	38	20	20	8000	4907.87
Prof 2	31	0	0	0			Prof 2	34	0	0	0			Prof 2	38	0	0	0
Prof 3	31	20	20	8000			Prof 3	34	20	20	8000			Prof 3	38	20	20	8000
Prof 4	31	16	12.3	3148.8			Prof 4	34	17.8	17.7	5608.07			Prof 4	38	21.2	19	8539.36
Prof 5	31	0	0	0			Prof 5	34	0	0	0			Prof 5	38	0	0	0
Inh 1	31	0	0	0	0		Inh 1	34	0	0	0	0		Inh 1	38	0	0	0	0
Inh 2	31	0	0	0			Inh 2	34	0	0	0			Inh 2	38	0	0	0
Inh 3	31	0	0	0			Inh 3	34	0	0	0			Inh 3	38	0	0	0
Inh 4	31	0	0	0			Inh 4	34	0	0	0			Inh 4	38	0	0	0
Inh 5	31	0	0	0			Inh 5	34	0	0	0			Inh 5	38	0	0	0
FdU 1	31	18.2	16.8	5564.83	1703.51		FdU 1	34	19	17.6	6353.6	2513.81		FdU 1	38	22.4	19.5	9784.32	3713.67
FdU 2	31	14.9	13.3	2952.73			FdU 2	34	18.9	17.4	6215.45			FdU 2	38	20.7	20.5	8784.04
FdU 3	31	0	0	0			FdU 3	34	0	0	0			FdU 3	38	0	0	0
FdU 4	31	0	0	0			FdU 4	34	0	0	0			FdU 4	38	0	0	0
FdU 5	31	0	0	0			FdU 5	34	0	0	0			FdU 5	38	0	0	0
FD 1	31	0	0	0	0		FD 1	34	0	0	0	0		FD 1	38	0	0	0	0
FD 2	31	0	0	0			FD 2	34	0	0	0			FD 2	38	0	0	0
FD 3	31	0	0	0			FD 3	34	0	0	0			FD 3	38	0	0	0
FD 4	31	0	0	0			FD 4	34	0	0	0			FD 4	38	0	0	0
FD 5	31	0	0	0			FD 5	34	0	0	0			FD 5	38	0	0	0

## Sheet: raw data Figure 5ABC run 2
5.21.21	Day	Length	Width	Area	Average		5.24.21	Day	Length	Width	Area	Average		5.28.21	Day	Length	Width	Area	Average		5.31.21	Day	Length	Width	Area	Average		6.4.21	Day	Length	Width	Area	Average
shRNA ctrl	7	6.8	6.2	286.688	441.347		shRNA ctrl	10	7.7	7.4	438.746	619.349		shRNA ctrl	14	12.2	11.1	1652.12	1435.36		shRNA ctrl	17	19.4	17.1	6435.76	2752.38		shRNA ctrl	21	17.3	16.2	4848.5	4387.52
shRNA ctrl	7	8.9	7.7	609.917			shRNA ctrl	10	11.1	9.4	1158.17			shRNA ctrl	14	11.2	10.2	1279.49			shRNA ctrl	17	9.2	7.4	626.336			shRNA ctrl	21	19.6	18.6	7145.38
shRNA ctrl	7	7.5	6.8	382.5			shRNA ctrl	10	9.4	9.1	804.076			shRNA ctrl	14	13.1	10.5	1801.9			shRNA ctrl	17	0	0	0			shRNA ctrl	21	23.2	19.1	10280.4
shRNA ctrl	7	2	2	8			shRNA ctrl	10	8.2	7.8	524.472			shRNA ctrl	14	10	8.6	860			shRNA ctrl	17	14.5	12.8	2691.2			shRNA ctrl	21	6.9	6.8	323.748
shRNA ctrl	7	6.8	6.7	309.808			shRNA ctrl	10	7.9	7.7	480.557			shRNA ctrl	14	7.4	6.3	344.988			shRNA ctrl	17	17.2	16.8	4970.11			shRNA ctrl	21	0	0	0
shRNA ctrl	7	8.4	7.1	500.976			shRNA ctrl	10	8.7	8.3	628.227			shRNA ctrl	14	0	0	0			shRNA ctrl	17	15.3	14.6	3417.71			shRNA ctrl	21	11.3	11.2	1430.13
shRNA ctrl	7	8.6	8	591.68			shRNA ctrl	10	9	7.9	639.9			shRNA ctrl	14	15.4	14.9	3533.68			shRNA ctrl	17	17.6	13.5	4181.76			shRNA ctrl	21	9.3	8.6	743.814
shRNA ctrl	7	9.7	7.7	724.493			shRNA ctrl	10	0	0	0			shRNA ctrl	14	10.5	9	992.25			shRNA ctrl	17	17.8	11.8	3738.71			shRNA ctrl	21	21.3	14.1	6397.03
shRNA ctrl	7	8.8	6.7	518.848			shRNA ctrl	10	10.3	9.2	976.028			shRNA ctrl	14	10.2	10.1	1050.8			shRNA ctrl	17	10.4	9.3	1005.89			shRNA ctrl	21	19.1	18.7	6821.95
shRNA ctrl	7	7.9	7.7	480.557			shRNA ctrl	10	8.4	7.7	543.312			shRNA ctrl	14	14.5	13.5	2838.38			shRNA ctrl	17	7.8	7.5	456.3			shRNA ctrl	21	19	16.3	5884.3
shRNA ctrl.FdU	7	2	2	8	120.213		shRNA ctrl.FdU	10	4.6	3.9	82.524	61.8908		shRNA ctrl.FdU	14	9.1	7.5	621.075	236.61		shRNA ctrl.FdU	17	9.7	9.7	912.673	582.765		shRNA ctrl.FdU	21	14.8	13.6	2978.94	1041.26
shRNA ctrl.FdU	7	8.3	6.9	475.341			shRNA ctrl.FdU	10	6.8	5.8	268.192			shRNA ctrl.FdU	14	5.6	5.5	172.48			shRNA ctrl.FdU	17	8.3	7.2	496.008			shRNA ctrl.FdU	21	10.8	9.7	1131.41
shRNA ctrl.FdU	7	0	0	0			shRNA ctrl.FdU	10	6.8	5.8	268.192			shRNA ctrl.FdU	14	9.3	8.6	743.814			shRNA ctrl.FdU	17	11.4	9.7	1260.61			shRNA ctrl.FdU	21	12.5	12.1	1890.62
shRNA ctrl.FdU	7	0	0	0			shRNA ctrl.FdU	10	0	0	0			shRNA ctrl.FdU	14	7	6.8	333.2			shRNA ctrl.FdU	17	9.2	8.1	685.584			shRNA ctrl.FdU	21	11.6	10.2	1372.51
shRNA ctrl.FdU	7	0	0	0			shRNA ctrl.FdU	10	0	0	0			shRNA ctrl.FdU	14	8.6	6.7	495.532			shRNA ctrl.FdU	17	9.3	8.8	761.112			shRNA ctrl.FdU	21	10.8	10.5	1224.72
shRNA ctrl.FdU	7	0	0	0			shRNA ctrl.FdU	10	0	0	0			shRNA ctrl.FdU	14	0	0	0			shRNA ctrl.FdU	17	12.2	11.5	1711.66			shRNA ctrl.FdU	21	12.4	11.8	1814.37
shRNA ctrl.FdU	7	6.9	6.8	323.748			shRNA ctrl.FdU	10	0	0	0			shRNA ctrl.FdU	14	0	0	0			shRNA ctrl.FdU	17	0	0	0			shRNA ctrl.FdU	21	0	0	0
shRNA ctrl.FdU	7	5.8	4.9	164.836			shRNA ctrl.FdU	10	0	0	0			shRNA ctrl.FdU	14	0	0	0			shRNA ctrl.FdU	17	0	0	0			shRNA ctrl.FdU	21	0	0	0
shRNA ctrl.FdU	7	6.3	5.8	230.202			shRNA ctrl.FdU	10	0	0	0			shRNA ctrl.FdU	14	0	0	0			shRNA ctrl.FdU	17	0	0	0			shRNA ctrl.FdU	21	0	0	0
shRNA ctrl.FdU	7	0	0	0			shRNA ctrl.FdU	10	0	0	0			shRNA ctrl.FdU	14	0	0	0			shRNA ctrl.FdU	17	0	0	0			shRNA ctrl.FdU	21	0	0	0
UNG KD	7	8.4	8	564.48	388.868		UNG KD	10	7.4	7.4	405.224	425.149		UNG KD	14	7.8	7.5	456.3	133.373		UNG KD	17	7.4	6.5	355.94	180.415		UNG KD	21	11.3	9.3	1187.52	178.178
UNG KD	7	6.3	5.3	210.357			UNG KD	10	8.3	6.9	475.341			UNG KD	14	6.8	6.2	286.688			UNG KD	17	10.9	9.4	1116.81			UNG KD	21	6.5	5.9	249.275
UNG KD	7	2	2	8			UNG KD	10	7.7	7.5	444.675			UNG KD	14	5.3	5.2	146.068			UNG KD	17	7	6.6	323.4			UNG KD	21	7.4	6.3	344.988
UNG KD	7	6.5	5.8	245.05			UNG KD	10	6.9	5.4	257.094			UNG KD	14	7.7	7.5	444.675			UNG KD	17	2	2	8			UNG KD	21	0	0	0
UNG KD	7	10	7.9	790			UNG KD	10	6.8	6.2	286.688			UNG KD	14	0	0	0			UNG KD	17	0	0	0			UNG KD	21	0	0	0
UNG KD	7	7.8	6.9	419.796			UNG KD	10	10.3	7.4	785.066			UNG KD	14	0	0	0			UNG KD	17	0	0	0			UNG KD	21	0	0	0
UNG KD	7	8.8	6.9	534.336			UNG KD	10	6.1	5	186.05			UNG KD	14	0	0	0			UNG KD	17	0	0	0			UNG KD	21	0	0	0
UNG KD	7	8	7.1	454.4			UNG KD	10	8.3	7.1	489.119			UNG KD	14	0	0	0			UNG KD	17	0	0	0			UNG KD	21	0	0	0
UNG KD	7	6.8	6.8	314.432			UNG KD	10	8.6	6.9	510.324			UNG KD	14	0	0	0			UNG KD	17	0	0	0			UNG KD	21	0	0	0
UNG KD	7	7.1	6.9	347.829			UNG KD	10	7.9	6.6	411.906			UNG KD	14	0	0	0			UNG KD	17	0	0	0			UNG KD	21	0	0	0
UNG KD.FdU	7	4.6	4.5	95.22	29.0332		UNG KD.FdU	10	0	0	0	0		UNG KD.FdU	14	0	0	0	0		UNG KD.FdU	17	8.6	6.9	510.324	51.0324		UNG KD.FdU	21	7.9	7.5	468.075	91.8291
UNG KD.FdU	7	5.8	5.8	195.112			UNG KD.FdU	10	0	0	0			UNG KD.FdU	14	0	0	0			UNG KD.FdU	17	0	0	0			UNG KD.FdU	21	7.8	7.4	450.216
UNG KD.FdU	7	0	0	0			UNG KD.FdU	10	0	0	0			UNG KD.FdU	14	0	0	0			UNG KD.FdU	17	0	0	0			UNG KD.FdU	21	0	0	0
UNG KD.FdU	7	0	0	0			UNG KD.FdU	10	0	0	0			UNG KD.FdU	14	0	0	0			UNG KD.FdU	17	0	0	0			UNG KD.FdU	21	0	0	0
UNG KD.FdU	7	0	0	0			UNG KD.FdU	10	0	0	0			UNG KD.FdU	14	0	0	0			UNG KD.FdU	17	0	0	0			UNG KD.FdU	21	0	0	0
UNG KD.FdU	7	0	0	0			UNG KD.FdU	10	0	0	0			UNG KD.FdU	14	0	0	0			UNG KD.FdU	17	0	0	0			UNG KD.FdU	21	0	0	0
UNG KD.FdU	7	0	0	0			UNG KD.FdU	10	0	0	0			UNG KD.FdU	14	0	0	0			UNG KD.FdU	17	0	0	0			UNG KD.FdU	21	0	0	0
UNG KD.FdU	7	0	0	0			UNG KD.FdU	10	0	0	0			UNG KD.FdU	14	0	0	0			UNG KD.FdU	17	0	0	0			UNG KD.FdU	21	0	0	0
UNG KD.FdU	7	0	0	0			UNG KD.FdU	10	0	0	0			UNG KD.FdU	14	0	0	0			UNG KD.FdU	17	0	0	0			UNG KD.FdU	21	0	0	0
UNG KD.FdU	7	0	0	0			UNG KD.FdU	10	0	0	0			UNG KD.FdU	14	0	0	0			UNG KD.FdU	17	0	0	0			UNG KD.FdU	21	0	0	0
							6.11.21							6.14.21							6.18.21							6.21.21						6.25.21
6.7.21	Day	Length	Width	Area	Average		Day	Length	Width	Area	Average			Day	Length	Width	Area	Average			Day	Length	Width	Area	Average			Day	Length	Width	Area	Average		Day	Length	Width	Area	Average
shRNA ctrl	24	20.6	20.2	8572.07	5644.05		28	20	20	8000	5341.33			31	20	20	8000	5722.86			35	20	20	8000	6974			38	20	20	8000	7308.82		42	20	20	8000	7200
shRNA ctrl	24	9.5	9.5	857.375			28	9.4	8.6	759.896				31	20	20	8000				35	20	20	8000				38	20	20	8000			42	20	20	8000
shRNA ctrl	24	22.6	21.7	11083.5			28	20	20	8000				31	20	20	8000				35	20	20	8000				38	20	20	8000			42	20	20	8000
shRNA ctrl	24	22.6	19.8	10113			28	20	20	8000				31	20	20	8000				35	20	20	8000				38	20	20	8000			42	20	20	8000
shRNA ctrl	24	0	0	0			28	0	0	0				31	20	20	8000				35	20	20	8000				38	20	20	8000			42	20	20	8000
shRNA ctrl	24	20.4	18.9	7865.42			28	20	20	8000				31	20	20	8000				35	20	20	8000				38	20	20	8000			42	20	20	8000
shRNA ctrl	24	10.1	8.9	907.889			28	15.7	11.2	2760.69				31	14	11.3	2214.8				35	20.2	18.5	7548.74				38	20	20	8000			42	20	20	8000
shRNA ctrl	24	11.2	8.3	1041.15			28	13.3	10.7	1892.72				31	13.3	11	1945.79				35	21.5	15.4	7118.65				38	20	20	8000			42	20	20	8000
shRNA ctrl	24	20	20	8000			28	20	20	8000				31	18.2	15.3	5067.97				35	19.5	18.6	7072.65				38	21.7	19.3	9088.18			42	20	20	8000
shRNA ctrl	24	20	20	8000			28	20	20	8000				31	0	0	0				35	0	0	0				38	0	0	0			42	0	0	0
shRNA ctrl.FdU	24	21.9	17.5	8393.17	2766.2		28	20	20	8000	4274.62			31	20	20	8000	5165.24			35	20	20	8000	5620.01			38	20	20	8000	5647.92		42	20	20	8000	5721.68
shRNA ctrl.FdU	24	14.1	12.5	2485.12			28	18.1	17	5569.37				31	20	20	8000				35	20	20	8000				38	20	20	8000			42	20	20	8000
shRNA ctrl.FdU	24	15.5	15.1	3627.78			28	20.4	18.9	7865.42				31	20	20	8000				35	20	20	8000				38	20	20	8000			42	20	20	8000
shRNA ctrl.FdU	24	17.4	17.3	5237.75			28	0	0	0				31	19.8	19.4	7605.58				35	20	20	8000				38	20	20	8000			42	20	20	8000
shRNA ctrl.FdU	24	15.8	14.5	3619.78			28	0	0	0				31	21	20.2	8908.2				35	20	20	8000				38	20	20	8000			42	20	20	8000
shRNA ctrl.FdU	24	17.1	14.7	4298.43			28	18.5	17.7	6057.82				31	12.7	11.1	1790.32				35	21.7	19.6	9229.44				38	20	20	8000			42	20	20	8000
shRNA ctrl.FdU	24	0	0	0			28	9	8.1	656.1				31	21.2	20.8	9348.35				35	19.4	18.5	6962.66				38	20.4	19.4	8073.5			42	20	20	8000
shRNA ctrl.FdU	24	0	0	0			28	20.3	19.3	7953.34				31	0	0	0				35	2	2	8				38	7.9	6.5	405.665			42	11.2	9.7	1216.77
shRNA ctrl.FdU	24	0	0	0			28	18.9	18.6	6644.11				31	0	0	0				35	0	0	0				38	0	0	0			42	0	0	0
shRNA ctrl.FdU	24	0	0	0			28	0	0	0				31	0	0	0				35	0	0	0				38	0	0	0			42	0	0	0
UNG KD	24	13.6	13	2404.48	282.074		28	8.3	8.2	564.898	586.809			31	20.4	18.9	7865.42	958.646			35	20	20	8000	1091.11			38	20	20	8000	1394.39		42	20	20	8000	1797.11
UNG KD	24	6.4	5.8	237.568			28	6.6	5.4	235.224				31	0	0	0				35	12.8	12.7	2080.77				38	15.7	15	3697.35			42	17	15.1	4363.9
UNG KD	24	5.7	5.5	178.695			28	18.2	15.3	5067.97				31	7.8	7.3	444.132				35	9.5	9.2	830.3				38	13.3	12.7	2246.5			42	17.9	17.5	5607.17
UNG KD	24	0	0	0			28	0	0	0				31	11.3	10	1276.9				35	0	0	0				38	0	0	0			42	0	0	0
UNG KD	24	0	0	0			28	0	0	0				31	0	0	0				35	0	0	0				38	0	0	0			42	0	0	0
UNG KD	24	0	0	0			28	0	0	0				31	0	0	0				35	0	0	0				38	0	0	0			42	0	0	0
UNG KD	24	0	0	0			28	0	0	0				31	0	0	0				35	0	0	0				38	0	0	0			42	0	0	0
UNG KD	24	0	0	0			28	0	0	0				31	0	0	0				35	0	0	0				38	0	0	0			42	0	0	0
UNG KD	24	0	0	0			28	0	0	0				31	0	0	0				35	0	0	0				38	0	0	0			42	0	0	0
UNG KD	24	0	0	0			28	0	0	0				31	0	0	0				35	0	0	0				38	0	0	0			42	0	0	0
UNG KD.FdU	24	10.1	9.3	948.693	128.679		28	10.1	8.9	907.889	253.024			31	14.5	12.2	2565.05	670.681			35	24.2	18.3	10717.2	1467.22			38	20	20	8000	1824.81		42	20	20	8000	2060.05
UNG KD.FdU	24	7	6.9	338.1			28	12.2	10.9	1622.36				31	17.2	14	4141.76				35	15.2	14	3234.56				38	21.7	18.4	8664.38			42	20	20	8000
UNG KD.FdU	24	0	0	0			28	0	0	0				31	0	0	0				35	9.1	8.7	720.447				38	12.4	10.3	1583.73			42	16.8	16.3	4600.51
UNG KD.FdU	24	0	0	0			28	0	0	0				31	0	0	0				35	0	0	0				38	0	0	0			42	0	0	0
UNG KD.FdU	24	0	0	0			28	0	0	0				31	0	0	0				35	0	0	0				38	0	0	0			42	0	0	0
UNG KD.FdU	24	0	0	0			28	0	0	0				31	0	0	0				35	0	0	0				38	0	0	0			42	0	0	0
UNG KD.FdU	24	0	0	0			28	0	0	0				31	0	0	0				35	0	0	0				38	0	0	0			42	0	0	0
UNG KD.FdU	24	0	0	0			28	0	0	0				31	0	0	0				35	0	0	0				38	0	0	0			42	0	0	0
UNG KD.FdU	24	0	0	0			28	0	0	0				31	0	0	0				35	0	0	0				38	0	0	0			42	0	0	0
UNG KD.FdU	24	0	0	0			28	0	0	0				31	0	0	0				35	0	0	0				38	0	0	0			42	0	0	0
6.28.21						7.2.21								7.6.21
Day	Length	Width	Area	Average		Day	Length	Width	Area	Average				Day	Length	Width	Area	Average
45	20	20	8000	7200		49	20	20	8000	7200				53	20	20	8000	7200
45	20	20	8000			49	20	20	8000					53	20	20	8000
45	20	20	8000			49	20	20	8000					53	20	20	8000
45	20	20	8000			49	20	20	8000					53	20	20	8000
45	20	20	8000			49	20	20	8000					53	20	20	8000
45	20	20	8000			49	20	20	8000					53	20	20	8000
45	20	20	8000			49	20	20	8000					53	20	20	8000
45	20	20	8000			49	20	20	8000					53	20	20	8000
45	20	20	8000			49	20	20	8000					53	20	20	8000
45	0	0	0			49	0	0	0					53	0	0	0
45	20	20	8000	5802.8		49	20	20	8000	5924				53	20	20	8000	6473.65
45	20	20	8000			49	20	20	8000					53	20	20	8000
45	20	20	8000			49	20	20	8000					53	20	20	8000
45	20	20	8000			49	20	20	8000					53	20	20	8000
45	20	20	8000			49	20	20	8000					53	20	20	8000
45	20	20	8000			49	20	20	8000					53	20	20	8000
45	20	20	8000			49	20	20	8000					53	20	20	8000
45	13	12	2028			49	15	14.4	3240					53	21.5	18.9	8736.52
45	0	0	0			49	0	0	0					53	0	0	0
45	0	0	0			49	0	0	0					53	0	0	0
45	20	20	8000	2328.07		49	20	20	8000	2530.06				53	20	20	8000	2400
45	21.5	19	8782.75			49	20	20	8000					53	20	20	8000
45	19	18	6498			49	21.3	20.5	9300.65					53	20	20	8000
45	0	0	0			49	0	0	0					53	0	0	0
45	0	0	0			49	0	0	0					53	0	0	0
45	0	0	0			49	0	0	0					53	0	0	0
45	0	0	0			49	0	0	0					53	0	0	0
45	0	0	0			49	0	0	0					53	0	0	0
45	0	0	0			49	0	0	0					53	0	0	0
45	0	0	0			49	0	0	0					53	0	0	0
45	20	20	8000	2213.7		49	20	20	8000	2721.55				53	20	20	8000	2400
45	20	20	8000			49	20	20	8000					53	20	20	8000
45	19	17	6137			49	23.8	19.8	11215.5					53	20	20	8000
45	0	0	0			49	0	0	0					53	0	0	0
45	0	0	0			49	0	0	0					53	0	0	0
45	0	0	0			49	0	0	0					53	0	0	0
45	0	0	0			49	0	0	0					53	0	0	0
45	0	0	0			49	0	0	0					53	0	0	0
45	0	0	0			49	0	0	0					53	0	0	0
45	0	0	0			49	0	0	0					53	0	0	0
7.6.2021 MC38 shRNA UNG

## Sheet: raw data Figure 5D.E
	Day 7: 3/21/22				Day 10: 3/24/22					Day 14: 3/28/22					Day 17: 3.31.22						Day 21: 4/4/22
	Width	Length	Volume	Average		Width	Length	Volume	Average		Width	Length	Volume	Average		Width	Length	Volume	Average		Width	Length	Volume	Average
UNG shrna	0	0	0	39.8	UNG shrna	3.7	3.1	42.439	66.042	UNG shrna	2	2	8	79.0382	UNG shrna	0	0	0	173.577	UNG shrna	0	0	0	768.777
	2	2	8			3.7	3.3	45.177			3.1	2.4	23.064			2	2	8			0	0	0
	3	3	27			4.1	4	67.24			4.5	4.3	87.075			4.4	3.9	75.504			4.4	3.9	75.504
	4	4	64			4.3	3.9	72.111			4.9	4	96.04			5.2	4.5	121.68			6.8	5.5	254.32
	5	4	100			4.9	4.3	103.243			5.9	5.2	181.012			9.4	7.5	662.7			15.9	13.9	3514.06
shRNA ctrl	2	2	8	48.8	shRNA ctrl	3.7	3.3	45.177	127.898	shRNA ctrl	5.3	4.5	126.405	214.91	shRNA ctrl	5	4.9	122.5	331.428	shRNA ctrl	6.2	6.2	238.328	702.129
	2	2	8			4.4	4.2	81.312			5.6	5	156.8			5.3	4.7	132.023			6.9	6	285.66
	4	4	64			5.3	4.2	117.978			5.6	5.2	163.072			5.4	5.3	154.548			7.5	7.3	410.625
	4	4	64			5.5	4.6	139.15			6	5.1	183.6			7.1	5.1	257.091			7.9	7.4	461.834
	5	4	100			6.7	5.7	255.873			7.7	7.5	444.675			11.2	7.9	990.976			15.5	8.8	2114.2
Day 24: 4/7/22						Day 28: 4/11/22					Day 31: 4/14/22					Day 35: 4/18/22					Day 38: 4/21/22					Day 42: 4/25/22					Day 45: 4/28/22
	Width	Length	Volume	Average			Width	Length	Volume	Average		Width	Length	Volume	Average		Width	Length	Volume	Average		Width	Length	Volume	Average		Width	Length	Volume	Average		Width	Length	Volume	Average
UNG shrna	0	0	0	1052.55		UNG shrna	0	0	0	1578.87	UNG shrna	0	0	0	2142.81	UNG shrna	20	20	8000	2415.46	UNG shrna	20	20	8000	2972.46	UNG shrna	20	20	8000	3599.35	UNG shrna	20	20	8000	3511.9
	0	0	0				0	0	0			0	0	0			16.1	15.6	4043.68			19.5	17.1	6502.28			22.7	17.7	9120.63			20	20	8000
	0	0	0				0	0	0			2	2	8			4.1	2	33.62			7.5	6.4	360			10.4	8.1	876.096			11.8	11.2	1559.49
	7.9	7.9	493.039				11.1	9	1108.89			13.8	11.2	2132.93			0	0	0			0	0	0			0	0	0			0	0	0
	16.9	16.7	4769.69				19.1	18.6	6785.47			20.5	20.4	8573.1			0	0	0			0	0	0			0	0	0			0	0	0
shRNA ctrl	7.2	6.1	316.224	1522.17		shRNA ctrl	6.7	6.1	273.829	2333.24	shRNA ctrl	7.2	6.9	357.696	2885.35	shRNA ctrl	20	20	8000	4073.17	shRNA ctrl	20	20	8000	5762.16	shRNA ctrl	20	20	8000	7642.31	shRNA ctrl	20	20	8000	8042.29
	7	6.7	328.3				8.4	8.2	578.592			11	10.1	1222.1			17.9	16.8	5382.89			20.2	18.7	7630.35			20	20	8000			20	20	8000
	9	8.4	680.4				11.2	10.1	1266.94			13.1	11.8	2025			17.1	14	4093.74			19.1	17	6201.77			22	16	7744			20	20	8000
	9	8.6	696.6				11.7	11.3	1546.86			14.3	13.8	2821.96			12.8	11.8	1933.31			16.1	13.8	3577.1			21.6	17.7	8258.11			20	20	8000
	20.5	13.3	5589.33				20	20	8000			20	20	8000			11	7.9	955.9			15.7	13.8	3401.56			19.7	16	6209.44			21.6	17.6	8211.46
Day 49: 5/2/22						Day 52: 5/5/22					Day 56: 5/9/22					Day 59: 5/12/22
	Width	Length	Volume	Average			Width	Length	Volume	Average		Width	Length	Volume	Average		Width	Length	Volume	Average
UNG shrna	20	20	8000	3988.48		UNG shrna	20	20	8000	4356.81	UNG shrna	20	20	8000	4800	UNG shrna	20	20	8000	4800
	20	20	8000				20	20	8000			20	20	8000			20	20	8000
	16	15.4	3942.4				18.5	16.9	5784.02			20	20	8000			20	20	8000
	0	0	0				0	0	0			0	0	0			0	0	0
	0	0	0				0	0	0			0	0	0			0	0	0
shRNA ctrl	20	20	8000	8000		shRNA ctrl	20	20	8000	8000	shRNA ctrl	20	20	8000	8000	shRNA ctrl	20	20	8000	8000
	20	20	8000				20	20	8000			20	20	8000			20	20	8000
	20	20	8000				20	20	8000			20	20	8000			20	20	8000
	20	20	8000				20	20	8000			20	20	8000			20	20	8000
	20	20	8000				20	20	8000			20	20	8000			20	20	8000
5.12.2022 MC38 shRNA UNG

## Sheet: raw data Figure 7 run 1
	Day 7: 1/24/23						Day 10: 1/27/23					Day 13 1/30/22					Day 14: 1/31/22					Day 17: 2/3/23					Day 21: 2/7/23					Day 24: 2/10/23					Day 28: 2/14/23					Day 31: 2/17/22					Day 35: 2/21/2023
	Width	Length	Volume	Average			Width	Length	Volume	Average		Width	Length	Volume	Average		Width	Length	Volume	Average		Width	Length	Volume	Average		Width	Length	Volume	Average		Width	Length	Volume	Average		Width	Length	Volume	Average		Width	Length	Volume	Average		Width	Length	Volume
Control/shRNA ctrl	6.1	5.8	215.818	200.316		Control/shRNA ctrl	6.9	6	285.66	547.09	Control/shRNA ctrl	10.3	10.3	1092.73	648.47	Control/shRNA ctrl	15.4	13.6	3225.38	1056.35	Ctrl	15.7	15	3697.35	1302.63		11.6	11	1480.16	2323.97		0	0	0	3406		0	0	0	4724.56		0	0	0	5254.95		0	0	0
	6.6	5.7	248.292				8	7.6	486.4			7.8	6.6	401.544			9	8.8	712.8			7.3	6.7	357.043			9.3	8.2	709.218			9.9	9.6	940.896			12.5	11.9	1859.38			15.5	12.8	3075.2			20.5	18.9	7942.72
	6	5.2	187.2				10.2	8.3	863.532			7.6	6.6	381.216			8.2	7.9	531.196			12.7	10.1	1629.03			17.3	16.6	4968.21			14.5	12.3	2586.08			19.1	14.8	5399.19			20.4	17.3	7199.57			20	20	8000
	5.6	5.2	163.072				7.6	6	346.56			11	8.4	1016.4			9.3	9.3	804.357			2	2	8			16.7	16	4462.24			18	17.4	5637.6			21.8	17.6	8364.22			20	20	8000			20	20	8000
	6	5.2	187.2				9.2	8.9	753.296			7.4	6.4	350.464			2	2	8			9.4	9.3	821.748			0	0	0			20.4	18.9	7865.42			20	20	8000			20	20	8000			20	20	8000
Control/UNG shRNA	5.3	3.9	109.551	72.8068		Control/UNG shRNA	4.4	3.5	67.76	19.952	Control/UNG shRNA	0	0	0	0	Control/UNG shRNA	0	0	0	0	UNG	0	0	0	0		0	0	0	0		0	0	0	0		0	0	0	0		0	0	0	0		0	0	0
	2	2	8				2	2	8			0	0	0			0	0	0			0	0	0			0	0	0			0	0	0			0	0	0			0	0	0			0	0	0
	2	2	8				2	2	8			0	0	0			0	0	0			0	0	0			0	0	0			0	0	0			0	0	0			0	0	0			0	0	0
	5.3	4.9	137.641				2	2	8			0	0	0			0	0	0			0	0	0			0	0	0			0	0	0			0	0	0			0	0	0			0	0	0
	4.9	4.2	100.842				2	2	8			0	0	0			0	0	0			0	0	0			0	0	0			0	0	0			0	0	0			0	0	0			0	0	0
CD8 depletion/shRNA ctrl	6	5.8	208.8	154.741		CD8 depletion/shRNA ctrl	9.6	8.4	774.144	913.316	CD8 depletion/shRNA ctrl	12.5	12.1	1890.62	2709.76	CD8 depletion/shRNA ctrl	16.4	13	3496.48	3873.07	CD8.ctrl	18.1	17.6	4753.33	6088.77		22.4	20.6	10336.3	9325.77		20	20	8000	8000		20	20	8000	8000		20	20	8000	8000		20	20	8000
	2	2	8				9.3	8.4	726.516			13.5	13.4	2442.15			15.7	14.9	3672.7			19.7	18.1	5735.34			22.8	21.7	11280.5			20	20	8000			20	20	8000			20	20	8000			20	20	8000
	5.9	5.8	201.898				9.7	8.1	762.129			15.7	15.3	3771.3			16.5	14.4	3920.4			17.3	17.2	6752.77			21.4	18.4	8426.46			20	20	8000			20	20	8000			20	20	8000			20	20	8000
	6	5.8	208.8				11.9	9.7	1373.62			14.2	13.1	2641.48			14.6	14.4	3069.5			19.2	17.8	6294.42			21	17.2	7585.2			20	20	8000			20	20	8000			20	20	8000			20	20	8000
	5.7	4.5	146.205				10.4	8.6	930.176			14.1	14.1	2803.22			17.5	17	5206.25			19.2	16.8	6908			22.6	19.6	10010.9			20	20	8000			20	20	8000			20	20	8000			20	20	8000
CD8 depletion/UNG shRNA	5.7	4.3	139.707	158.911		CD8 depletion/UNG shRNA	9.5	8.6	776.15	657.48	CD8 depletion/UNG shRNA	14.3	12.9	2637.92	2006.39	CD8 depletion/UNG shRNA	14.2	13.3	2681.81	3063.03	CD8.UNG	17.4	15.7	5765.94	6138.62		22.3	19.4	9647.43	9732.28		20	20	8000	8000		20	20	8000	8000		20	20	8000	8000		20	20	8000
	5.7	4.9	159.201				9.2	9.1	770.224			14	12	2352			13.8	13.8	2628.07			17.9	17.9	7024.43			21.7	21.3	10030			20	20	8000			20	20	8000			20	20	8000			20	20	8000
	5.6	4.7	147.392				8.2	7.9	531.196			12.9	11.6	1930.36			16.8	14.8	4177.15			19.7	17.4	5147.79			23.3	20.3	11020.7			20	20	8000			20	20	8000			20	20	8000			20	20	8000
	5.9	5.5	191.455				7.7	7.7	456.533			12.1	10.3	1508.02			14.4	14.3	2965.25			18.7	18	6561.79			23.3	19.8	10749.2			20	20	8000			20	20	8000			20	20	8000			20	20	8000
	5.6	5	156.8				9.2	8.9	753.296			12.3	10.6	1603.67			14.3	14	2862.86			19.7	17.8	6193.15			20.6	17	7214.12			20	20	8000			20	20	8000			20	20	8000			20	20	8000
2.21.2023 MC38shRNA UNG CD8 dep
[truncated: 8 more columns]

## Sheet: raw data Figure 7 run 2
	Day 7: 3/14/23						Day 10: 3/17/23					Day 14: 3/21/23					Day 17: 3/24/22					Day 21: 3/28/23					Day 24: 3/31/23					Day 28: 4/4/23					Day 31: 4/7/23					Day 35: 4/11/22					Day 38: 4/14/2023
	Width	Length	Volume	Average			Width	Length	Volume	Average		Width	Length	Volume	Average		Width	Length	Volume	Average		Width	Length	Volume	Average		Width	Length	Volume	Average		Width	Length	Volume	Average		Width	Length	Volume	Average		Width	Length	Volume	Average		Width	Length	Volume
Control/shRNA ctrl	2	2	8	121.473		Control/shRNA ctrl	6	6	216	303.4	Control/shRNA ctrl	8	6	384	1031.2	Control/shRNA ctrl	11.1	10.7	1318.35	1622.84	Ctrl	14.5	14.3	3006.58	3871.41		18.1	16.8	5503.85	7352.98		22.9	22.8	11956.5	9980.66		20	20	8000	8000		20	20	8000	8000		20	20	8000
	4	3.1	49.6				6	6	216			10	9	900			11.1	10.9	1342.99			15.9	14.7	3716.31			19.8	18.4	7213.54			22.3	21.9	10890.7			20	20	8000			20	20	8000			20	20	8000
	5.4	5.2	151.632				7	6	294			11	11	1331			12.2	11.2	1667.01			16.5	14.2	3865.95			19.8	19.3	7566.37			23	20.9	11056.1			20	20	8000			20	20	8000			20	20	8000
	6	5.4	194.4				7	7	343			11	11	1331			13.2	10.5	1829.52			16.9	15.3	4369.83			20.3	19.7	8118.17			20	20	8000			20	20	8000			20	20	8000			20	20	8000
	6.2	5.3	203.732				8	7	448			11	10	1210			13.1	11.4	1956.35			16.9	15.4	4398.39			20.5	19.9	8362.97			20	20	8000			20	20	8000			20	20	8000			20	20	8000
Control/UNG shRNA	0	0	0	23.081		Control/UNG shRNA	0	0	0	143.6	Control/UNG shRNA	2	2	8	361.6	Control/UNG shRNA	0	0	0	663.514	UNG	0	0	0	1632.67		23.1	20.4	10885.6	3021.26		0	0	0	2845.66		0	0	0	3737.31		0	0	0	3878.86		0	0	0
	0	0	0				5	5	125			6	6	216			0	0	0			0	0	0			15.8	15.6	3894.38			0	0	0			0	0	0			0	0	0			0	0	0
	2	2	8				5	5	125			12	11	1584			5.2	5	135.2			5.9	5.5	191.455			7.5	5.8	326.25			7.8	7.6	462.384			10.1	9.6	979.296			15.3	14.5	3394.31			20.4	19.6	8156.74
	2	2	8				5	5	125			0	0	0			8.1	8	524.88			13.4	13	2334.28			0	0	0			18.1	17.6	5765.94			21.5	21	9707.25			20	20	8000			20	20	8000
	4.7	4.5	99.405				7	7	343			0	0	0			13.4	14.8	2657.49			18	17.4	5637.6			0	0	0			20	20	8000			20	20	8000			20	20	8000			20	20	8000
CD8 depletion/shRNA ctrl	2	2	8	224.658		CD8 depletion/shRNA ctrl	9	6	486	848.8	CD8 depletion/shRNA ctrl	14	14	2744	3566.2	CD8 depletion/shRNA ctrl	18.8	17.7	6255.89	6981.55	CD8.ctrl	20.5	20.4	8573.1	8954.74		20	20	8000	8000		20	20	8000	8000		20	20	8000	8000		20	20	8000	8000		20	20	8000
	6	5.8	208.8				9	8	648			16	13	3328			20.4	16.4	6825.02			21.1	19.8	8815.16			20	20	8000			20	20	8000			20	20	8000			20	20	8000			20	20	8000
	6.8	5.4	249.696				10	9	900			16	14	3584			19.1	19	6931.39			23.8	20.1	11385.4			20	20	8000			20	20	8000			20	20	8000			20	20	8000			20	20	8000
	6.9	6.5	309.465				10	10	1000			16	15	3840			19.7	17.9	6946.81			20	20	8000			20	20	8000			20	20	8000			20	20	8000			20	20	8000			20	20	8000
	7.2	6.7	347.328				11	10	1210			17	15	4335			20.4	19.1	7948.66			20	20	8000			20	20	8000			20	20	8000			20	20	8000			20	20	8000			20	20	8000
CD8 depletion/UNG shRNA	2	2	8	212.245		CD8 depletion/UNG shRNA	7	6	294	762.6	CD8 depletion/UNG shRNA	15	14	3150	3820.2	CD8 depletion/UNG shRNA	18.7	17.1	5979.7	7197.41	CD8.UNG	19.1	18.6	6785.47	7849.6		21.7	19.9	9370.71	8274.14		20	20	8000	8000		20	20	8000	8000		20	20	8000	8000		20	20	8000
	2	2	8				9	6	486			16	13	3328			18.9	17.3	6179.73			20.2	18.4	7507.94			20	20	8000			20	20	8000			20	20	8000			20	20	8000			20	20	8000
	6.8	6.5	300.56				9	8	648			15	15	3375			19	19	6859			20	20	8000			20	20	8000			20	20	8000			20	20	8000			20	20	8000			20	20	8000
	6.9	6.5	309.465				11	9	1089			17	16	4624			20.2	19.7	8038.39			20	20	8000			20	20	8000			20	20	8000			20	20	8000			20	20	8000			20	20	8000
	8	6.8	435.2				12	9	1296			17	16	4624			21.4	19.5	8930.22			20.9	20.5	8954.6			20	20	8000			20	20	8000			20	20	8000			20	20	8000			20	20	8000
4.25.2023 MC38 shRNA UNG CD8 de
[truncated: 1 more columns]

## Sheet: raw data Figure 8 run 1
9.7.2021 CT26 shUNG FdU
8.3.21	Day	Length	Width	Area	Average			Day	Length	Width	Area	Average			Day	Length	Width	Area	Average		8.14.21	Day	Length	Width	Area	Average		8.17.21	Day	Length	Width	Area	Average		8.20.21	Day	Length	Width	Area	Average
Prof 1	7	3.5	3.3	40.425	64.566		Prof 1	11	12.2	11.7	1741.43	703.925		Prof 1	14	6.6	6.4	278.784	1168.23		Prof 1	18	11.8	8.7	1211.39	3467.29		Prof 1	21	13	9.7	1639.3	4304.33		Prof 1	23	21.5	18.6	8597.85	6183.96	dead
Prof 2	7	4.8	4.7	108.288			Prof 2	11	8.4	6.7	472.752			Prof 2	14	9.3	8.2	709.218			Prof 2	18	16.7	14.2	3960.24			Prof 2	21	18.4	17.3	5857.09			Prof 2	23	21.5	21.3	9845.93		dead
Prof 3	7	4.7	4.4	97.196			Prof 3	11	6.2	6.1	234.484			Prof 3	14	10.7	10.2	1167.8			Prof 3	18	17.1	15.7	4590.84			Prof 3	21	15	11.2	2520			Prof 3	23	20.5	17.6	7396.4		dead
Prof 4	7	2	2	8			Prof 4	11	9.3	8.7	752.463			Prof 4	14	13.8	13.4	2551.9			Prof 4	18	13.7	12.5	2346.12			Prof 4	21	18.9	17.8	6358.34			Prof 4	24	14.6	11.5	2451.34
Prof 5	7	4.1	4.1	68.921			Prof 5	11	7	6.5	318.5			Prof 5	14	10.7	9.9	1133.45			Prof 5	18	17.8	16.5	5227.86			Prof 5	21	17.4	17	5146.92			Prof 5	24	15.6	10.8	2628.29
Inh 1	7	4.3	4.1	75.809	82.8202		Inh 1	11	7.6	5.7	329.232	607.222		Inh 1	14	7.5	6.7	376.875	695.871		Inh 1	18	13.1	13	2230.93	1688.02		Inh 1	21	12.6	10.8	1714.61	2998.55		Inh 1	24	20.5	17.7	7438.42	4296.05	dead
Inh 2	7	3.5	3.1	37.975			Inh 2	11	9.1	8.8	728.728			Inh 2	14	8.7	8.7	658.503			Inh 2	18	14.3	12.5	2556.12			Inh 2	21	12.5	11.7	1828.12			Inh 2	24	17.7	14.7	4605.36
Inh 3	7	4.1	3.3	55.473			Inh 3	11	11.3	9.7	1238.59			Inh 3	14	10.1	9.7	989.497			Inh 3	18	11.3	10.5	1340.75			Inh 3	21	17.8	17.2	5449.65			Inh 3	24	16.7	14.8	4127.57
Inh 4	7	5.5	5.1	154.275			Inh 4	11	7.4	5.7	312.132			Inh 4	14	8.4	8	564.48			Inh 4	18	9.7	9.3	875.037			Inh 4	21	15.9	14.9	3766.87			Inh 4	24	14	11.1	2175.6
Inh 5	7	4.7	4.1	90.569			Inh 5	11	7.6	7.4	427.424			Inh 5	14	10	8.9	890			Inh 5	18	12.3	9.5	1437.26			Inh 5	21	13.7	11.9	2233.51			Inh 5	24	14.7	14.5	3133.3
FdU 1	7	4.7	4.2	92.778	18.5556		FdU 1	11	0	0	0	63.525		FdU 1	14	5.8	5.4	181.656	170.695		FdU 1	18	7.6	6.8	392.768	540.51		FdU 1	21	13	10.9	1842.1	880.818		FdU 1	24	15.2	12.3	2841.79	1933.1
FdU 2	7	0	0	0			FdU 2	11	0	0	0			FdU 2	14	6.8	6.6	305.184			FdU 2	18	10.2	9.3	967.572			FdU 2	21	10.6	9.7	1089.89			FdU 2	24	14.5	13.5	2838.38
FdU 3	7	0	0	0			FdU 3	11	0	0	0			FdU 3	14	0	0	0			FdU 3	18	11.2	10.7	1342.21			FdU 3	21	2	2	8			FdU 3	24	16.3	15	3985.35
FdU 4	7	0	0	0			FdU 4	11	5.5	5	151.25			FdU 4	14	6.8	5.8	268.192			FdU 4	18	0	0	0			FdU 4	21	12.1	10	1464.1			FdU 4	24	0	0	0
FdU 5	7	0	0	0			FdU 5	11	5.5	5.5	166.375			FdU 5	14	4.9	4.1	98.441			FdU 5	18	0	0	0			FdU 5	21	0	0	0			FdU 5	24	0	0	0
FD 1	7	0	0	0	0		FD 1	11	0	0	0	15.1008		FD 1	14	5.1	4.9	127.449	74.0308		FD 1	18	5.7	5.6	181.944	99.234		FD 1	21	9.1	8	662.48	259.232		FD 1	24	10.8	9.6	1119.74	584.019
FD 2	7	0	0	0			FD 2	11	0	0	0			FD 2	14	4.4	3.9	75.504			FD 2	18	6.9	6.6	314.226			FD 2	21	8.9	8	633.68			FD 2	24	12.3	11.9	1800.35
FD 3	7	0	0	0			FD 3	11	0	0	0			FD 3	14	5.7	4.9	159.201			FD 3	18	0	0	0			FD 3	21	0	0	0			FD 3	24	0	0	0
FD 4	7	0	0	0			FD 4	11	0	0	0			FD 4	14	2	2	8			FD 4	18	0	0	0			FD 4	21	0	0	0			FD 4	24	0	0	0
FD 5	7	0	0	0			FD 5	11	4.4	3.9	75.504			FD 5	14	0	0	0			FD 5	18	0	0	0			FD 5	21	0	0	0			FD 5	24	0	0	0
	Day	Length	Width	Area	Average			Day	Length	Width	Area	Average			Day	Length	Width	Area	Average		9.3.21	Day	Length	Width	Area	Average		9.7.21	Day	Length	Width	Area	Average		6.18.21	Day	Length	Width	Area	Average
Prof 1	28	20	20	8000	5926.16		Prof 1	31	20	20	8000	6962.76		Prof 1	35	20	20	8000	7713.66		Prof 1	38	20	20	8000	8000		Prof 1	42	20	20	8000	8000		Prof 1	39			0	0
Prof 2	28	20	20	8000			Prof 2	31	20	20	8000			Prof 2	35	20	20	8000			Prof 2	38	20	20	8000			Prof 2	42	20	20	8000			Prof 2	39			0
Prof 3	28	20	20	8000			Prof 3	31	20	20	8000			Prof 3	35	20	20	8000			Prof 3	38	20	20	8000			Prof 3	42	20	20	8000			Prof 3	39			0
Prof 4	28	13.8	13	2475.72			Prof 4	31	18.7	14.2	4965.6			Prof 4	35	20.5	16.4	6892.1			Prof 4	38	20	20	8000			Prof 4	42	20	20	8000			Prof 4	39			0
Prof 5	28	15.7	12.8	3155.07			Prof 5	31	19	16.2	5848.2			Prof 5	35	20.1	19	7676.19			Prof 5	38	20	20	8000			Prof 5	42	20	20	8000			Prof 5	39			0
Inh 1	28	17.3	16.2	4848.5	5039.98		Inh 1	31	20.4	18.3	7615.73	6415.37		Inh 1	35	20	20	8000	7707.27		Inh 1	38	20	20	8000	8000		Inh 1	42	20	20	8000	8000		Inh 1	39			0	0
Inh 2	28	16.5	15.3	4165.43			Inh 2	31	18.5	17.9	6126.27			Inh 2	35	20	20	8000			Inh 2	38	20	20	8000			Inh 2	42	20	20	8000			Inh 2	39			0
Inh 3	28	18	16.3	5281.2			Inh 3	31	19.5	17.2	6540.3			Inh 3	35	20	20	8000			Inh 3	38	20	20	8000			Inh 3	42	20	20	8000			Inh 3	39			0
Inh 4	28	16.4	10.8	2904.77			Inh 4	31	15.8	15.2	3794.53			Inh 4	35	20.1	19.8	7999.4			Inh 4	38	20	20	8000			Inh 4	42	20	20	8000			Inh 4	39			0
Inh 5	28	20	20	8000			Inh 5	31	20	20	8000			Inh 5	35	18.9	18.3	6536.94			Inh 5	38	20	20	8000			Inh 5	42	20	20	8000			Inh 5	39			0
FdU 1	28	18.9	16.3	5822.52	3074.34		FdU 1	31	20.3	18	7417.62	3876.44		FdU 1	35	20	20	8000	4778.62		FdU 1	38	20	20	8000	4800		FdU 1	42	20	20	8000	4800		FdU 1	39			0	0
FdU 2	28	17.5	17.3	5298.12			FdU 2	31	20.1	17.6	7110.58			FdU 2	35	20	20	8000			FdU 2	38	20	20	8000			FdU 2	42	20	20	8000			FdU 2	39			0
FdU 3	28	16.3	16	4251.04			FdU 3	31	17.1	16.6	4854.01			FdU 3	35	20.6	18.6	7893.1			FdU 3	38	20	20	8000			FdU 3	42	20	20	8000			FdU 3	39			0
FdU 4	28	0	0	0			FdU 4	31	0	0	0			FdU 4	35	0	0	0			FdU 4	38	0	0	0			FdU 4	42	0	0	0			FdU 4	39			0
FdU 5	28	0	0	0			FdU 5	31	0	0	0			FdU 5	35	0	0	0			FdU 5	38	0	0	0			FdU 5	42	0	0	0			FdU 5	39			0
FD 1	28	14	14	2744	942.016		FD 1	31	17.3	16.4	4908.36	1615.93		FD 1	35	20	19.2	7680	2843.39		FD 1	38	20	20	8000	3121.31		FD 1	42	20	20	8000	3200		FD 1	39			0	0
FD 2	28	12.8	12	1966.08			FD 2	31	15.5	13.2	3171.3			FD 2	35	18.9	18.3	6536.94			FD 2	38	19.7	19.6	7606.56			FD 2	42	20	20	8000			FD 2	39			0
FD 3	28	0	0	0			FD 3	31	0	0	0			FD 3	35	0	0	0			FD 3	38	0	0	0			FD 3	42	0	0	0			FD 3	39			0
FD 4	28	0	0	0			FD 4	31	0	0	0			FD 4	35	0	0	0			FD 4	38	0	0	0			FD 4	42	0	0	0			FD 4	39
FD 5	28	0	0	0			FD 5	31	0	0	0			FD 5	35	0	0	0			FD 5	38	0	0	0			FD 5	42	0	0	0			FD 5	39

## Sheet: raw data Figure 8 run 2
12.20.2021 CT26 shUNG FdU
8.3.21	Day	Length	Width	Area	Average			Day	Length	Width	Area	Average			Day	Length	Width	Area	Average		5.24.21	Day	Length	Width	Area	Average		5.28.21	Day	Length	Width	Area	Average
Prof 1	7	0	0	0	148.627		Prof 1	10	0	0	0	382.103	0	Prof 1	14	5.2	5	135.2	1263.06		Prof 1	17	6.6	6.1	265.716	2884.62		Prof 1	21	9.3	8.6	743.814	5940.98
Prof 2	7	4.7	4.3	94.987			Prof 2	10	5.7	5	162.45		0	Prof 2	14	7	6.7	328.3			Prof 2	17	11.7	11.3	1546.86			Prof 2	21	15.7	14.3	3524.81
Prof 3	7	5.2	4.8	129.792			Prof 3	10	6	6	216		0	Prof 3	14	10.1	9.4	958.894			Prof 3	17	14.1	13.8	2743.58			Prof 3	21	17.6	16.4	5080.06
Prof 4	7	5.3	5	140.45			Prof 4	10	6.7	5.4	242.406		0	Prof 4	14	10.6	8.6	966.296			Prof 4	17	14.4	13.8	2861.57			Prof 4	21	18.3	18.2	6095
Prof 5	7	5.6	4.7	147.392			Prof 5	10	6.5	6.3	266.175		0	Prof 5	14	12.6	10.7	1698.73			Prof 5	17	14.6	14	2984.24			Prof 5	21	18.9	17.1	6108.29
Prof 6	7	5.5	5.1	154.275			Prof 6	10	7.9	6.9	430.629		0	Prof 6	14	12.9	10.3	1714.02			Prof 6	17	14.8	14.8	3241.79			Prof 6	21	18.6	18	6227.28
Prof 7	7	5.5	5.3	160.325			Prof 7	10	7.8	7.2	438.048		0	Prof 7	14	12.4	11.5	1768.24			Prof 7	17	15.2	14.3	3303.87			Prof 7	21	20.2	18.6	7589.54
Prof 8	7	5.8	5.3	178.292			Prof 8	10	8.5	8.1	585.225		0	Prof 8	14	12.4	12.3	1891.25			Prof 8	17	16.8	15.9	4487.62			Prof 8	21	20.7	18.6	7969.91
Prof 9	7	6.2	5.5	211.42			Prof 9	10	9.5	7.6	685.9		0	Prof 9	14	12.4	12.4	1906.62			Prof 9	17	17.2	15.3	4526.35			Prof 9	21	20.2	19.6	7997.58
Prof 10	7	6.7	6	269.34			Prof 10	10	9.5	8.8	794.2		0	Prof 10	14	17.2	15.5	4585.52			Prof 10	17	17.8	17.2	5449.65			Prof 10	21	20.4	19.4	8073.5
Inh 1	7	2	2	8	134.501		Inh 1	10	0	0	0	260.306	0	Inh 1	14	0	0	0	954.212		Inh 1	17	0	0	0	1599.21		Inh 1	21	0	0	0	2987.87
Inh 2	7	4.4	4.4	85.184			Inh 2	10	5.3	4.2	117.978		0	Inh 2	14	8.9	7.4	586.154			Inh 2	17	10.2	9.2	957.168			Inh 2	21	13.2	11	1916.64
Inh 3	7	4.7	4.6	101.614			Inh 3	10	6.1	4	148.84		0	Inh 3	14	9.5	7.4	667.85			Inh 3	17	12.3	8.3	1255.71			Inh 3	21	13.4	12.9	2316.32
Inh 4	7	5.1	4.3	111.843			Inh 4	10	6.7	5.1	228.939		0	Inh 4	14	9.1	8.1	670.761			Inh 4	17	12.1	9.7	1420.18			Inh 4	21	15.6	10.2	2482.27
Inh 5	7	5	4.7	117.5			Inh 5	10	6.6	5.8	252.648		0	Inh 5	14	10.3	8.4	891.156			Inh 5	17	12.1	10.3	1508.02			Inh 5	21	14.7	13.3	2874
Inh 6	7	5.1	4.9	127.449			Inh 6	10	7.2	5.7	295.488		0	Inh 6	14	11.4	8.3	1078.67			Inh 6	17	12.4	11.6	1783.62			Inh 6	21	15	13	2925
Inh 7	7	5.9	4.6	160.126			Inh 7	10	7	6.3	308.7		0	Inh 7	14	10.6	10.1	1134.84			Inh 7	17	13.4	10	1795.6			Inh 7	21	14.4	14.3	2965.25
Inh 8	7	6.1	5.1	189.771			Inh 8	10	7.5	6.7	376.875		0	Inh 8	14	11	9.6	1161.6			Inh 8	17	12.3	12.2	1845.74			Inh 8	21	16.8	14.9	4205.38
Inh 9	7	6	5.7	205.2			Inh 9	10	8.3	6.3	434.007		0	Inh 9	14	12.4	9.6	1476.1			Inh 9	17	13.9	13.3	2569.69			Inh 9	21	17.8	15.9	5037.76
Inh 10	7	6.2	6.2	238.328			Inh 10	10	8.1	6.7	439.587		0	Inh 10	14	12.5	12	1875			Inh 10	17	14.6	13.4	2856.34			Inh 10	21	19.4	13.7	5156.13
FdU 1	7	0	0	0	47.3448		FdU 1	10	0	0	0	71.852	0	FdU 1	14	2	2	8	139.488		FdU 1	17	0	0	0	140.861		FdU 1	21	0	0	0	421.061
FdU 2	7	0	0	0			FdU 2	10	2	2	8		0	FdU 2	14	2	2	8			FdU 2	17	2	2	8			FdU 2	21	0	0	0
FdU 3	7	0	0	0			FdU 3	10	2	2	8		0	FdU 3	14	2	2	8			FdU 3	17	2	2	8			FdU 3	21	2	2	8
FdU 4	7	2	2	8			FdU 4	10	2	2	8		0	FdU 4	14	4	3.1	49.6			FdU 4	17	4	3.2	51.2			FdU 4	21	2	2	8
FdU 5	7	2	2	8			FdU 5	10	2	2	8		0	FdU 5	14	4	3.5	56			FdU 5	17	4.8	4.1	94.464			FdU 5	21	6	4	144
FdU 6	7	3.8	3.3	47.652			FdU 6	10	5.3	3.7	103.933		0	FdU 6	14	4	3.7	59.2			FdU 6	17	5	4.2	105			FdU 6	21	6.7	6.1	273.829
FdU 7	7	4.1	3.1	52.111			FdU 7	10	5.2	4.2	113.568		0	FdU 7	14	5.8	4.1	137.924			FdU 7	17	5.3	4.3	120.787			FdU 7	21	8.4	6.8	479.808
FdU 8	7	4.9	3.9	93.639			FdU 8	10	5.1	4.7	122.247		0	FdU 8	14	6.7	4.9	219.961			FdU 8	17	6.1	5.8	215.818			FdU 8	21	9.3	8.6	743.814
FdU 9	7	5.3	4.7	132.023			FdU 9	10	5.3	5.2	146.068		0	FdU 9	14	7	7	343			FdU 9	17	6.8	6.7	309.808			FdU 9	21	10.7	9.3	1064.76
FdU 10	7	5.3	4.7	132.023			FdU 10	10	6.4	4.9	200.704		0	FdU 10	14	8.1	7.7	505.197			FdU 10	17	8.6	6.7	495.532			FdU 10	21	12.2	10	1488.4
FD 1	7	0	0	0	27.3827		FD 1	10	0	0	0	54.571	0	FD 1	14	0	0	0	161.656		FD 1	17	0	0	0	156.024		FD 1	21	0	0	0	316.839
FD 2	7	0	0	0			FD 2	10	0	0	0		0	FD 2	14	0	0	0			FD 2	17	0	0	0			FD 2	21	0	0	0
FD 3	7	0	0	0			FD 3	10	2	2	8		0	FD 3	14	2	2	8			FD 3	17	2	2	8			FD 3	21	2	2	8
FD 4	7	2	2	8			FD 4	10	2	2	8		0	FD 4	14	4.2	3.8	67.032			FD 4	17	3.7	3.7	50.653			FD 4	21	5.3	4.7	132.023
FD 5	7	2	2	8			FD 5	10	2	2	8		0	FD 5	14	4.4	4.2	81.312			FD 5	17	5.2	4.3	116.272			FD 5	21	5.9	5.3	184.493
FD 6	7	2	2	8			FD 6	10	4.2	3.5	61.74		0	FD 6	14	4.8	4.8	110.592			FD 6	17	5.1	5	130.05			FD 6	21	6.3	5.9	234.171
FD 7	7	2	2	8			FD 7	10	4.2	4	70.56		0	FD 7	14	5.7	5.5	178.695			FD 7	17	6.1	6	223.26			FD 7	21	7.3	7	373.03
FD 8	7	5	4	100			FD 8	10	4.8	4	92.16		0	FD 8	14	6	5.5	198			FD 8	17	6.4	6.1	249.856			FD 8	21	8.5	6.3	455.175
FD 9	7	5.1	4.4	114.444			FD 9	10	5.3	5	140.45		0	FD 9	14	6.5	6.2	261.95			FD 9	17	7.8	6.4	389.376			FD 9	21	10	8.7	870
FD 10	7	5.7	4	129.96			FD 10	10	5.6	5	156.8		0	FD 10	14	9.2	8.4	710.976			FD 10	17	7.6	6.8	392.768			FD 10	21	9.9	9.3	911.493
11.8.21	Day	Length	Width	Area	Average		11.12.21	Day	Length	Width	Area	Average		11.15.21	Day	Length	Width	Area	Average		11.15.21	Day	Length	Width	Area	Average		11.22.21	Day	Length	Width	Area	Average
Prof 1	24	8	6.8	435.2	7089.45		Prof 1	28	13	12.9	2180.1	8061.49		Prof 1	31	13	12.9	2180.1	7418.01		Prof 1	35	19.2	16.1	5935.1	7793.51		Prof 1	38	20.6	16.9	7171.68	7917.17
Prof 2	24	17.3	15.8	4728.78			Prof 2	28	20	20	8000			Prof 2	31	20	20	8000			Prof 2	35	20	20	8000			Prof 2	38	20	20	8000
Prof 3	24	20	20	8000			Prof 3	28	20	20	8000			Prof 3	31	20	20	8000			Prof 3	35	20	20	8000			Prof 3	38	20	20	8000
Prof 4	24	20	20	8000			Prof 4	28	20	20	8000			Prof 4	31	20	20	8000			Prof 4	35	20	20	8000			Prof 4	38	20	20	8000
Prof 5	24	20	20	8000			Prof 5	28	20	20	8000			Prof 5	31	20	20	8000			Prof 5	35	20	20	8000			Prof 5	38	20	20	8000
Prof 6	24	20	20	8000			Prof 6	28	20	20	8000			Prof 6	31	20	20	8000			Prof 6	35	20	20	8000			Prof 6	38	20	20	8000
Prof 7	24	21	18.7	8246.7			Prof 7	28	20	20	8000			Prof 7	31	20	20	8000			Prof 7	35	20	20	8000			Prof 7	38	20	20	8000
Prof 8	24	20.5	19.9	8362.97			Prof 8	28	20	20	8000			Prof 8	31	20	20	8000			Prof 8	35	20	20	8000			Prof 8	38	20	20	8000
Prof 9	24	21	19.3	8511.3			Prof 9	28	20	20	8000			Prof 9	31	20	20	8000			Prof 9	35	20	20	8000			Prof 9	38	20	20	8000
Prof 10	24	20.8	19.9	8609.54			Prof 10	28	22.3	17.2	8553.39			Prof 10	31	20	20	8000			Prof 10	35	20	20	8000			Prof 10	38	20	20	8000
Inh 1	24	0	0	0	3744.44		Inh 1	28	0	0	0	5492.42		Inh 1	31	0	0	0	6306.47		Inh 1	35	0	0	0	6939.01		Inh 1	38	0	0	0	7194.27
Inh 2	24	14.4	11.9	2467.58			Inh 2	28	13.2	13	2265.12			Inh 2	31	17.7	14.6	4574.03			Inh 2	35	18.6	17.1	5915.92			Inh 2	38	20.5	18.9	7942.72
Inh 3	24	15.5	12.9	3099.22			Inh 3	28	17.4	13.2	3996.43			Inh 3	31	17.3	15.5	4638.99			Inh 3	35	20.1	18.5	7474.19			Inh 3	38	20	20	8000
Inh 4	24	14.8	14.3	3132.27			Inh 4	28	16.7	14.6	4071.79			Inh 4	31	20.3	14.2	5851.68			Inh 4	35	20	20	8000			Inh 4	38	20	20	8000
Inh 5	24	14.9	14.4	3196.94			Inh 5	28	16.9	16.7	4769.69			Inh 5	31	20	20	8000			Inh 5	35	20	20	8000			Inh 5	38	20	20	8000
Inh 6	24	17.6	13.7	4243.71			Inh 6	28	20	18.9	7560			Inh 6	31	20	20	8000			Inh 6	35	20	20	8000			Inh 6	38	20	20	8000
Inh 7	24	17.3	14.7	4399.56			Inh 7	28	20	19.7	7880			Inh 7	31	20	20	8000			Inh 7	35	20	20	8000			Inh 7	38	20	20	8000
Inh 8	24	17.5	16.6	5083.75			Inh 8	28	20.4	19	7907.04			Inh 8	31	20	20	8000			Inh 8	35	20	20	8000			Inh 8	38	20	20	8000
Inh 9	24	18.3	16.6	5559.17			Inh 9	28	20	20	8000			Inh 9	31	20	20	8000			Inh 9	35	20	20	8000			Inh 9	38	20	20	8000
Inh 10	24	21	14.2	6262.2			Inh 10	28	20.9	19.4	8474.11			Inh 10	31	20	20	8000			Inh 10	35	20	20	8000			Inh 10	38	20	20	8000
FdU 1	24	0	0	0	749.783		FdU 1	28	0	0	0	1843.09		FdU 1	31	0	0	0	2053.31		FdU 1	35	0	0	0	2793.52		FdU 1	38	0	0	0	3309.11
FdU 2	24	0	0	0			FdU 2	28	0	0	0			FdU 2	31	0	0	0			FdU 2	35	0	0	0			FdU 2	38	0	0	0
FdU 3	24	0	0	0			FdU 3	28	0	0	0			FdU 3	31	0	0	0			FdU 3	35	0	0	0			FdU 3	38	0	0	0
FdU 4	24	2	2	8			FdU 4	28	0	0	0			FdU 4	31	2	2	8			FdU 4	35	0	0	0			FdU 4	38	0	0	0
FdU 5	24	2	2	8			FdU 5	28	5.1	4	104.04			FdU 5	31	2	2	8			FdU 5	35	0	0	0			FdU 5	38	0	0	0
FdU 6	24	6.7	6.2	278.318			FdU 6	28	11.1	9.9	1219.78			FdU 6	31	11.7	10.6	1451.03			FdU 6	35	13.6	12.4	1			FdU 6	38	15	14.2	3195
FdU 7	24	11.7	11.2	1533.17			FdU 7	28	15.5	13.1	3147.28			FdU 7	31	13.6	13.5	2496.96			FdU 7	35	17.2	17	5029.28			FdU 7	38	18.2	17.8	5896.07
FdU 8	24	12.1	10.6	1551.95			FdU 8	28	16.4	13.9	3738.54			FdU 8	31	17.6	14.1	4367.62			FdU 8	35	20.1	16.6	6706.57			FdU 8	38	20	20	8000
FdU 9	24	13	10.8	1825.2			FdU 9	28	17	15.3	4421.7			FdU 9	31	17.3	16	4788.64			FdU 9	35	20	20	8000			FdU 9	38	20	20	8000
FdU 10	24	14	11.7	2293.2			FdU 10	28	18	17.9	5799.6			FdU 10	31	20.7	17.3	7412.88			FdU 10	35	20.4	19.7	8198.35			FdU 10	38	20	20	8000
FD 1	24	0	0	0	787.456		FD 1	28	0	0	0	2298.8		FD 1	31	0	0	0	3205.54		FD 1	35	0	0	0	4900.68		FD 1	38	0	0	0	5785.74
FD 2	24	4.7	4	88.36			FD 2	28	6.1	6.1	226.981			FD 2	31	6.2	6.2	238.328			FD 2	35	7.1	6.9	347.829			FD 2	38	8.9	8.6	681.206
FD 3	24	6.4	5.3	217.088			FD 3	28	8.6	7.1	525.116			FD 3	31	8.8	8.3	642.752			FD 3	35	13	10.6	1791.4			FD 3	38	14.2	13.5	2722.14
FD 4	24	8.8	7.3	565.312			FD 4	28	13.2	12	2090.88			FD 4	31	15.1	13.6	3100.94			FD 4	35	17.8	17	5386.28			FD 4	38	18	17.5	5670
FD 5	24	9.4	9.2	812.912			FD 5	28	15	12.2	2745			FD 5	31	15.1	14.8	3374.55			FD 5	35	18.6	16.1	5569.96			FD 5	38	20	20	8000
FD 6	24	9.6	9.4	866.304			FD 6	28	15.2	12.7	2934.21			FD 6	31	15.8	15.3	3819.49			FD 6	35	19.4	17.1	6435.76			FD 6	38	20	20	8000
FD 7	24	10.6	10.1	1134.84			FD 7	28	15.3	13	3043.17			FD 7	31	17.4	14.8	4480.85			FD 7	35	19	18.1	6534.1			FD 7	38	20	20	8000
FD 8	24	11.3	10	1276.9			FD 8	28	15.9	13.3	3362.37			FD 8	31	18.6	13.7	4739.65			FD 8	35	21.3	15.3	6941.46			FD 8	38	20	20	8000
FD 9	24	11.5	10.7	1415.07			FD 9	28	16.2	14	3674.16			FD 9	31	18.6	16.2	5604.55			FD 9	35	20	20	8000			FD 9	38	20	20	8000
FD 10	24	12.3	9.9	1497.77			FD 10	28	17.1	15	4386.15			FD 10	31	18.6	17.5	6054.3			FD 10	35	20	20	8000			FD 10	38	20.7	20.5	8784.04
11.26.21	Day	Length	Width	Area	Average		11.29.21	Day	Length	Width	Area	Average		12.3.21	Day	Length	Width	Area	Average		12.6.21	Day	Length	Width	Area	Average		12.13.21	Day	Length	Width	Area	Average
Prof 1	42	20	20	8000	8000		Prof 1	45	20	20	8000	8000		Prof 1	49	20	20	8000	8000		Prof 1	52	20	20	8000	8000		Prof 1	59	20	20	8000	8000
Prof 2	42	20	20	8000			Prof 2	45	20	20	8000			Prof 2	49	20	20	8000			Prof 2	52	20	20	8000			Prof 2	59	20	20	8000
Prof 3	42	20	20	8000			Prof 3	45	20	20	8000			Prof 3	49	20	20	8000			Prof 3	52	20	20	8000			Prof 3	59	20	20	8000
Prof 4	42	20	20	8000			Prof 4	45	20	20	8000			Prof 4	49	20	20	8000			Prof 4	52	20	20	8000			Prof 4	59	20	20	8000
Prof 5	42	20	20	8000			Prof 5	45	20	20	8000			Prof 5	49	20	20	8000			Prof 5	52	20	20	8000			Prof 5	59	20	20	8000
Prof 6	42	20	20	8000			Prof 6	45	20	20	8000			Prof 6	49	20	20	8000			Prof 6	52	20	20	8000			Prof 6	59	20	20	8000
Prof 7	42	20	20	8000			Prof 7	45	20	20	8000			Prof 7	49	20	20	8000			Prof 7	52	20	20	8000			Prof 7	59	20	20	8000
Prof 8	42	20	20	8000			Prof 8	45	20	20	8000			Prof 8	49	20	20	8000			Prof 8	52	20	20	8000			Prof 8	59	20	20	8000
Prof 9	42	20	20	8000			Prof 9	45	20	20	8000			Prof 9	49	20	20	8000			Prof 9	52	20	20	8000			Prof 9	59	20	20	8000
Prof 10	42	20	20	8000			Prof 10	45	20	20	8000			Prof 10	49	20	20	8000			Prof 10	52	20	20	8000			Prof 10	59	20	20	8000
Inh 1	42	0	0	0	7200		Inh 1	45	0	0	0	7200		Inh 1	49	0	0	0	7200		Inh 1	52	0	0	0	7200		Inh 1	59	0	0	0	7200
Inh 2	42	20	20	8000			Inh 2	45	20	20	8000			Inh 2	49	20	20	8000			Inh 2	52	20	20	8000			Inh 2	59	20	20	8000
Inh 3	42	20	20	8000			Inh 3	45	20	20	8000			Inh 3	49	20	20	8000			Inh 3	52	20	20	8000			Inh 3	59	20	20	8000
Inh 4	42	20	20	8000			Inh 4	45	20	20	8000			Inh 4	49	20	20	8000			Inh 4	52	20	20	8000			Inh 4	59	20	20	8000
Inh 5	42	20	20	8000			Inh 5	45	20	20	8000			Inh 5	49	20	20	8000			Inh 5	52	20	20	8000			Inh 5	59	20	20	8000
Inh 6	42	20	20	8000			Inh 6	45	20	20	8000			Inh 6	49	20	20	8000			Inh 6	52	20	20	8000			Inh 6	59	20	20	8000
Inh 7	42	20	20	8000			Inh 7	45	20	20	8000			Inh 7	49	20	20	8000			Inh 7	52	20	20	8000			Inh 7	59	20	20	8000
Inh 8	42	20	20	8000			Inh 8	45	20	20	8000			Inh 8	49	20	20	8000			Inh 8	52	20	20	8000			Inh 8	59	20	20	8000
Inh 9	42	20	20	8000			Inh 9	45	20	20	8000			Inh 9	49	20	20	8000			Inh 9	52	20	20	8000			Inh 9	59	20	20	8000
Inh 10	42	20	20	8000			Inh 10	45	20	20	8000			Inh 10	49	20	20	8000			Inh 10	52	20	20	8000			Inh 10	59	20	20	8000
FdU 1	42	0	0	0	3892.92		FdU 1	45	0	0	0	3995.97		FdU 1	49	0	0	0	4133.96		FdU 1	52	0	0	0	4270.71		FdU 1	59	0	0	0	4528.97
FdU 2	42	0	0	0			FdU 2	45	0	0	0			FdU 2	49	0	0	0			FdU 2	52	0	0	0			FdU 2	59	0	0	0
FdU 3	42	0	0	0			FdU 3	45	0	0	0			FdU 3	49	0	0	0			FdU 3	52	0	0	0			FdU 3	59	0	0	0
FdU 4	42	0	0	0			FdU 4	45	0	0	0			FdU 4	49	0	0	0			FdU 4	52	0	0	0			FdU 4	59	0	0	0
FdU 5	42	7.2	5.8	300.672			FdU 5	45	10.3	9.8	1039.68			FdU 5	49	12.2	9	1339.56			FdU 5	52	14.6	12.7	2707.13			FdU 5	59	19.1	14.5	5289.75
FdU 6	42	16.4	15.9	4276.46			FdU 6	45	20	17.3	6920			FdU 6	49	20	20	8000			FdU 6	52	20	20	8000			FdU 6	59	20	20	8000
FdU 7	42	20	20	8000			FdU 7	45	20	20	8000			FdU 7	49	20	20	8000			FdU 7	52	20	20	8000			FdU 7	59	20	20	8000
FdU 8	42	20	20	8000			FdU 8	45	20	20	8000			FdU 8	49	20	20	8000			FdU 8	52	20	20	8000			FdU 8	59	20	20	8000
FdU 9	42	20	20	8000			FdU 9	45	20	20	8000			FdU 9	49	20	20	8000			FdU 9	52	20	20	8000			FdU 9	59	20	20	8000
FdU 10	42	23.1	19.4	10352			FdU 10	45	20	20	8000			FdU 10	49	20	20	8000			FdU 10	52	20	20	8000			FdU 10	59	20	20	8000
FD 1	42	0	0	0	6638.3		FD 1	45	0	0	0	6786.25		FD 1	49	0	0	0	6943.83		FD 1	52	0	0	0	7227.89		FD 1	59	0	0	0	7200
FD 2	42	13.4	12.5	2244.5			FD 2	45	15.9	15.3	3867.99			FD 2	49	18.1	16.6	5438.33			FD 2	52	20	20	8000			FD 2	59	20	20	8000
FD 3	42	19.4	18.4	6925.02			FD 3	45	20.3	19.4	7994.55			FD 3	49	20	20	8000			FD 3	52	20	20	8000			FD 3	59	20	20	8000
FD 4	42	20	20	8000			FD 4	45	20	20	8000			FD 4	49	20	20	8000			FD 4	52	20	20	8000			FD 4	59	20	20	8000
FD 5	42	20	20	8000			FD 5	45	20	20	8000			FD 5	49	20	20	8000			FD 5	52	20	20	8000			FD 5	59	20	20	8000
FD 6	42	20	20	8000			FD 6	45	20	20	8000			FD 6	49	20	20	8000			FD 6	52	20	20	8000			FD 6	59	20	20	8000
FD 7	42	20	20	8000			FD 7	45	20	20	8000			FD 7	49	20	20	8000			FD 7	52	20	20	8000			FD 7	59	20	20	8000
FD 8	42	20	20	8000			FD 8	45	20	20	8000			FD 8	49	20	20	8000			FD 8	52	20	20	8000			FD 8	59	20	20	8000
FD 9	42	20	20	8000			FD 9	45	20	20	8000			FD 9	49	20	20	8000			FD 9	52	20	20	8000			FD 9	59	20	20	8000
FD 10	42	21.2	20.5	9213.52			FD 10	45	20	20	8000			FD 10	49	20	20	8000			FD 10	52	20.5	19.7	8278.92			FD 10	59	20	20	8000
12.16.21	Day	Length	Width	Area	Average		12.20.21	Day	Length	Width	Area	Average		12.20.21	Day	Length	Width	Area	Average
Prof 1	63	20	20	8000	8000		Prof 1	67	20	20	8000	8000		Prof 1	70	20	20	8000	8000
Prof 2	63	20	20	8000			Prof 2	67	20	20	8000			Prof 2	70	20	20	8000
Prof 3	63	20	20	8000			Prof 3	67	20	20	8000			Prof 3	70	20	20	8000
Prof 4	63	20	20	8000			Prof 4	67	20	20	8000			Prof 4	70	20	20	8000
Prof 5	63	20	20	8000			Prof 5	67	20	20	8000			Prof 5	70	20	20	8000
Prof 6	63	20	20	8000			Prof 6	67	20	20	8000			Prof 6	70	20	20	8000
Prof 7	63	20	20	8000			Prof 7	67	20	20	8000			Prof 7	70	20	20	8000
Prof 8	63	20	20	8000			Prof 8	67	20	20	8000			Prof 8	70	20	20	8000
Prof 9	63	20	20	8000			Prof 9	67	20	20	8000			Prof 9	70	20	20	8000
Prof 10	63	20	20	8000			Prof 10	67	20	20	8000			Prof 10	70	20	20	8000
Inh 1	63	0	0	0	7200		Inh 1	67	0	0	0	7200		Inh 1	70	0	0	0	7200
Inh 2	63	20	20	8000			Inh 2	67	20	20	8000			Inh 2	70	20	20	8000
Inh 3	63	20	20	8000			Inh 3	67	20	20	8000			Inh 3	70	20	20	8000
Inh 4	63	20	20	8000			Inh 4	67	20	20	8000			Inh 4	70	20	20	8000
Inh 5	63	20	20	8000			Inh 5	67	20	20	8000			Inh 5	70	20	20	8000
Inh 6	63	20	20	8000			Inh 6	67	20	20	8000			Inh 6	70	20	20	8000
Inh 7	63	20	20	8000			Inh 7	67	20	20	8000			Inh 7	70	20	20	8000
Inh 8	63	20	20	8000			Inh 8	67	20	20	8000			Inh 8	70	20	20	8000
Inh 9	63	20	20	8000			Inh 9	67	20	20	8000			Inh 9	70	20	20	8000
Inh 10	63	20	20	8000			Inh 10	67	20	20	8000			Inh 10	70	20	20	8000
FdU 1	63	0	0	0	4679.95		FdU 1	67	0	0	0	4800		FdU 1	70	0	0	0	4800
FdU 2	63	0	0	0			FdU 2	67	0	0	0			FdU 2	70	0	0	0
FdU 3	63	0	0	0			FdU 3	67	0	0	0			FdU 3	70	0	0	0
FdU 4	63	0	0	0			FdU 4	67	0	0	0			FdU 4	70	0	0	0
FdU 5	63	20.3	16.5	6799.49			FdU 5	67	20	20	8000			FdU 5	70	20	20	8000
FdU 6	63	20	20	8000			FdU 6	67	20	20	8000			FdU 6	70	20	20	8000
FdU 7	63	20	20	8000			FdU 7	67	20	20	8000			FdU 7	70	20	20	8000
FdU 8	63	20	20	8000			FdU 8	67	20	20	8000			FdU 8	70	20	20	8000
FdU 9	63	20	20	8000			FdU 9	67	20	20	8000			FdU 9	70	20	20	8000
FdU 10	63	20	20	8000			FdU 10	67	20	20	8000			FdU 10	70	20	20	8000
FD 1	63	0	0	0	7200		FD 1	67	0	0	0	7200		FD 1	70	0	0	0	7200
FD 2	63	20	20	8000			FD 2	67	20	20	8000			FD 2	70	20	20	8000
FD 3	63	20	20	8000			FD 3	67	20	20	8000			FD 3	70	20	20	8000
FD 4	63	20	20	8000			FD 4	67	20	20	8000			FD 4	70	20	20	8000
FD 5	63	20	20	8000			FD 5	67	20	20	8000			FD 5	70	20	20	8000
FD 6	63	20	20	8000			FD 6	67	20	20	8000			FD 6	70	20	20	8000
FD 7	63	20	20	8000			FD 7	67	20	20	8000			FD 7	70	20	20	8000
FD 8	63	20	20	8000			FD 8	67	20	20	8000			FD 8	70	20	20	8000
FD 9	63	20	20	8000			FD 9	67	20	20	8000			FD 9	70	20	20	8000
FD 10	63	20	20	8000			FD 10	67	20	20	8000			FD 10	70	20	20	8000

## Sheet: raw data Figure 9BCD run 1
	Day 7: 5/23/23						Day 10: 5/26/23					Day 14: 5/31/23					Day 17: 6/2/22					Day 21: 6/6/23					Day 24: 6/9/23					Day 28: 6/13/23					Day 31: 6/16/23					Day 35: 6/20/23					Day 38: 6.23/2023
	Width	Length	Volume	Average			Width	Length	Volume	Average		Width	Length	Volume	Average		Width	Length	Volume	Average		Width	Length	Volume	Average		Width	Length	Volume	Average		Width	Length	Volume	Average		Width	Length	Volume	Average		Width	Length	Volume	Average		Width	Length	Volume
Control	6	5.8	208.8	159.53		Control	9.2	8.5	719.44	816.722		14.3	13.8	2821.96	1890.15	Control/shRNA ctrl	15.3	14.6	3417.71	2639.92	Ctrl	18.5	18.3	6263.18	4484.1		20	20	8000	5654.61		20	20	8000	6022.57		20	20	8000	6487.1		20	20	8000	6443.81		20	20	8000
	4.8	4.7	108.288				9.8	8.6	825.944			0	0	0			0	0	0			18	13	4212			18.5	15.7	5373.32			20	20	8000			20	20	8000			20	20	8000			20	20	8000
	4.7	4.4	97.196				0	0	0			14	13.8	2704.8			17.4	15.8	4783.61			5.3	4.9	137.641			19.8	17.8	6978.31			21	18.8	8290.8			20	20	8000			20	20	8000			20	20	8000
	5.4	5	145.8				10.5	9.7	1069.42			11	10.4	1258.4			14.4	12.1	2509.06			20.7	16.8	7198.63			5.9	4	139.24			17.8	17.3	5481.33			20.4	19.6	8156.74			20	20	8000			20	20	8000
	6.4	5.8	237.568				12	10.2	1468.8			14	13.6	2665.6			14	12.7	2489.2			17.3	15.4	4609.07			20.4	18.7	7782.19			7.8	5.6	340.704			6.6	6.4	278.784			7.4	4	219.04			8.5	8.2	592.45
UNG	4.7	4.1	90.569	159.855		VS-6766	8.1	6.5	426.465	630.448		14.9	14.2	3152.54	1638.43	Control/UNG shRNA	13.5	12.3	2241.68	2651.54	UNG	16	15.6	3993.6	3747.9		17.6	16.6	5142.02	4896.4		20	20	8000	6251.61		20	20	8000	7711.66		20	20	8000	8145.22		20	20	8000
	5.4	5	145.8				8.3	8.2	564.898			11.7	11.3	1546.86			13.5	12.4	2259.9			13.4	10.4	1867.42			16.8	16.6	4685.18			20.5	20.2	8489.05			20	20	8000			20	20	8000			20	20	8000
	5.7	5.4	175.446				9.8	9.1	873.964			10.6	10.2	1146.07			11.6	9.9	1332.14			16.7	14.3	3988.13			14.7	11.8	2549.86			18.6	17.4	6019.7			20.3	20.3	8365.43			20	20	8000			20	20	8000
	6.2	5.6	215.264				9.2	8.8	744.832			11.8	10.8	1503.79			17.2	16.8	4970.11			17.3	16.3	4878.43			17.6	14.6	4522.5			18.3	16.2	5425.22			19.5	17.1	6502.28			20	20	8000			20	20	8000
	5.7	5.3	172.197				8.8	7	542.08			9.9	8.6	842.886			14.3	12	2453.88			16.3	15.1	4011.92			20.3	18.4	7582.46			15.3	14.2	3324.08			20.5	18.3	7690.58			21.1	19.6	8726.12			20	20	8000
aPD1	6.4	4.6	188.416	141.692		aPD1	9.2	7.9	668.656	817.297		11.7	11.3	1546.86	1400.48	CD8 depletion/shRNA ctrl	9	8.6	696.6	2190.35	CD8.ctrl	17.4	17	5146.92	3819.59		12.5	10.6	1656.25	4767.56		20.1	16.7	6746.97	5608.66		20	20	8000	7199.91		20	20	8000	8039.18		20	20	8000
	2	2	8				10.3	9.1	965.419			10.9	10.8	1283.15			15.6	15.4	3747.74			15.6	13.5	3285.36			16.9	14.7	4198.47			21	19.6	8643.6			20	20	8000			20	20	8000			20	20	8000
	5.6	5.4	169.344				9.3	8.2	709.218			9.3	7.7	665.973			14	10.3	2018.8			12	11.2	1612.8			17.3	17.1	5117.86			18.1	15	4914.15			20.6	18.1	7680.92			20	20	8000			20	20	8000
	6.3	4.6	182.574				9.3	8.3	717.867			12.5	12.2	1906.25			14.4	12.6	2612.74			15.8	14.2	3544.89			15.1	14	3192.14			13.8	13.6	2589.98			20.9	17.9	7818.9			20	20	8000			20	20	8000
	5.9	4.6	160.126				10.5	9.3	1025.33			11.9	11.3	1600.19			12.4	12.2	1875.87			18	17	5508			19.2	17.8	6561.79			18.9	17.6	6286.9			18.2	16	5299.84			20.4	19.6	8156.74			20	20	8000
aPD1.UNG	4.7	4.2	92.778	129.145		aPD1.VS6766	7.7	6.7	397.243	522.751		12.2	10.6	1577.7	1078.45	CD8 depletion/UNG shRNA	13.9	12.1	2337.84	1044.36	CD8.UNG	17.5	14.3	4379.38	1753.24		10.5	7.9	870.975	1839.31		15.2	13	3003.52	2314.91		21.4	19.1	8747.04	3195.91		20	20	8000	4066.21		20	20	8000
	5.3	4.7	132.023				8.4	8.3	585.648			9.8	9.2	883.568			9.8	8.3	797.132			12.2	11.9	1771.2			13.3	12	2122.68			7.8	7.6	462.384			18.2	14.2	4703.61			22.2	16.9	8329			20	20	8000
	4.9	4.9	117.649				9.3	9	778.41			12.1	10.5	1537.31			10.8	9.9	1154.74			0	0	0			10.3	10	1060.9			12.6	10.6	1682.86			13.2	12	2090.88			14.8	13.8	3022.75			15.1	12.4	2827.32
	5.6	4.2	131.712				7.9	6.3	393.183			8.9	8.8	697.048			6	5.2	187.2			12.5	11.7	1828.12			0	0	0			19	17.8	6425.8			7.8	7.2	438.048			10.1	9.6	979.296			9.4	8.4	742.224
	5.8	5.1	171.564				8.1	7	459.27			9	8.6	696.6			9.9	7.6	744.876			9.8	8.2	787.528			17.6	16.6	5142.02			0	0	0			0	0	0			0	0	0			0	0	0
7.18.2023 CT26 shUNG PD1
[truncated: 25 more columns]

[truncated: 6 more sheets: raw data Figure 9BCD run 2, raw data Figure 9EF run 3BCD, raw data Sup Fig 2, raw data Sup Fig 4 MC38, raw data Sup Fig4 CT26, raw data Sup Fig 5]
